# Supplementary material for: Prognostic implication of histological features associated with EHD2 expression in papillary thyroid carcinoma
Source: PLoS One. 2017 Mar 30;12(3):e0174737. doi: 10.1371/journal.pone.0174737 (PMC5373597; doi:10.1371/journal.pone.0174737)
Supplement: S1 Table — (XLSX) [file pone.0174737.s001.xlsx]

## Sheet: EHD2 mRNA_in_TCGA_data
Sample_ID	EHD2, mRNA expression (RNA Seq V2 RSEM)	EHD2_log2	Histological_type	Risk	MACIS	pathologic_T	pathologic_N	pathologic_M	Neoplasm_Disease_Stage	Extrathyroidal_extension	N0vsN1b	ethnicity	mutPI3Kpath	mutPI3Kpath_Protein_Change	mutPI3Kpath_n	mutPI3Kpath_cov	tumor_exome_depth	normal_exome_depth	mutMTORpath	mutMTORpath_Change	mutMTORpath_n	mutMTORpath_cov	mutClinDxTxGene	mutClinDxTxGene_Protein_Change	mutClinDxTxGene_n	mutClinDxTxGene_cov	mutMATANGENE	mutMATANGENE_Protein_Change	mutTumorPortalGene	mutTumorPortalGene_Protein_Change	mutTumorPortalGene_n	mutTumorPortalGene_cov	mutWNT_CANCER_GENE	mutWNT_CANCER_GENE_Protein_Change	mutWNT_CANCER_GENE_n	mutWNT_CANCER_GENE_cov	mutDNAREPAIR_GENE	mutDNAREPAIR_GENE_Protein_Change	mutDNAREPAIR_GENE_n	mutDNAREPAIR_GENE_cov	mutTUMOR_SUPRESSOR_GENE	mutTUMOR_SUPRESSOR_GENE_Protein_Change	mutTUMOR_SUPRESSOR_GENE_n	mutTUMOR_SUPRESSOR_GENE_cov	differentiation_score	ERK_score	AC_purity	AC_ploidy	AF_purity
1	2454.37	11.2611													0	0.712659	91.219	100.514			0	0.054352			0	0.342068					0	0.736681			0	0.033843			0	0.054803			0	0.017154	0.210331	22.8757	0.563192	2	0.59
2	2827.28	11.4652													0	0.700482	82.222	95.1313			0	0.053423			0	0.336223					0	0.724094			0	0.033264			0	0.053867			0	0.01686	-0.462969	28.862	0.879044	2.00019	0.68
3	4044.16	11.9816													0	0.722302	154.464	332.004			0	0.055087	BRAF,MSH2	MSH2:p.R383L:37,BRAF:p.V600E:37	2	0.346696	BRAF	BRAF:p.V600E:37	BRAF	BRAF:p.V600E:37	1	0.746649			0	0.034301	MSH2	MSH2:p.R383L:37	1	0.055545			0	0.017386	-0.800338	23.8265			0.8
4	2971.73	11.5371													0	0.690539	71.755	62.179			0	0.052665			0	0.331451					0	0.713815			0	0.032792			0	0.053102			0	0.016621	0.911554	26.303	0.222979	1.99941	0.37
5	2257.01	11.1402													0	0.701126	74.9727	84.8868			0	0.053472	BRAF	BRAF:p.598_599insKIGDFGLA:13	1	0.336532	BRAF	BRAF:p.598_599insKIGDFGLA:13	BRAF	BRAF:p.598_599insKIGDFGLA:13	1	0.724759			0	0.033295			0	0.053917			0	0.016876	0.608584	-6.36622	0.337071	1.9884	0.36
6	2915	11.5093													0	0.695601	90.6746	111.753			0	0.053051	BRAF	BRAF:p.V600E:10	1	0.333881	BRAF	BRAF:p.V600E:10	BRAF,TBX3	TBX3:p.Q115*:7,BRAF:p.V600E:10	2	0.719049			0	0.033033			0	0.053492			0	0.016743	-1.03368	23.6087	0.455365	1.97461	0.4
7	3289.25	11.6835	Classic	Intermediate		T3	N1	M0	Stage I	[Not Available]		HISPANIC OR LATINO			0	0.691661	72.859	54.5709			0	0.05275	BRAF	BRAF:p.V600E:10	1	0.331989	BRAF	BRAF:p.V600E:10	BRAF,NTN4	NTN4:p.D111E:4,BRAF:p.V600E:10	2	0.714976			0	0.032846			0	0.053189			0	0.016648	-1.48147	15.5556	0.481208	3.99995	0.32
8	2495.94	11.2854	Classic	Low	3.85	T2	N0	M0	Stage I	None	N0	HISPANIC OR LATINO	FGFR2,RELN	RELN:p.L1816I:12,FGFR2:p.K296N:8	2	0.684812	58.4144	68.0576			0	0.052228	BRAF,FGFR2	FGFR2:p.K296N:8,BRAF:p.V600E:12	2	0.328702	BRAF	BRAF:p.V600E:12	BRAF,FGFR2	FGFR2:p.K296N:8,BRAF:p.V600E:12	2	0.707896			0	0.03252			0	0.052662			0	0.016483	-1.47017	10.1462	0.970393	2.00005	0.77
9	5396.7	12.3979	Classic	Intermediate	6.56	T3	N1b	M0	Stage I	[Not Available]	N1b	HISPANIC OR LATINO			0	0.681977	68.2819	58.1724			0	0.052012	BRAF,MLL	MLL:p.K2779E:23,BRAF:p.V600E:27	2	0.327341	BRAF,MLL	MLL:p.K2779E:23,BRAF:p.V600E:27	BRAF,MLL	MLL:p.K2779E:23,BRAF:p.V600E:27	2	0.704965			0	0.032386			0	0.052444			0	0.016415	-1.4183	2.60492	0.880104	2	0.74
10	4208.46	12.0391	Tall Cell	Intermediate	8.14	T3	N1a	M0	Stage III	Minimal (T3)		NOT HISPANIC OR LATINO			0	0.702573	79.3311	54.2445			0	0.053583	BRAF	BRAF:p.V600E:24	1	0.337227	BRAF,CACNA1E	CACNA1E:p.S2104C:13,BRAF:p.V600E:24	BRAF,KEL	KEL:p.Q357H:22,BRAF:p.V600E:24	2	0.726255			0	0.033364			0	0.054028			0	0.016911	-0.877953	17.4221	1	2.02813	1
11	2961.25	11.532	Follicular	High	8.72	T3	NX	M1	Stage IVC	None		NOT HISPANIC OR LATINO			0	0.699788	71.4376	63.7839			0	0.05337	BRAF	BRAF:p.V600E:26	1	0.33589	BRAF	BRAF:p.V600E:26	BRAF	BRAF:p.V600E:26	1	0.723377			0	0.033231			0	0.053814			0	0.016844	-1.09234	6.88352	0.521765	2.00002	0.72
12	3180.14	11.6349	Classic	Intermediate	4.24	T2	N1	M0	Stage I	None		[Not Evaluated]			0	0.694461	68.8599	81.1992			0	0.052964	BRAF	BRAF:p.V600E:16	1	0.333333	BRAF,CHEK2,DNAH9	DNAH9:p.A2642V:76,BRAF:p.V600E:16,CHEK2:p.H143Q:39	BRAF,CUX1	CUX1:p.V1195L:30,BRAF:p.V600E:16	2	0.71787			0	0.032978	CHEK2	CHEK2:p.H143Q:39	1	0.053404			0	0.016715	-1.71724	-1.49994	0.899866	2.02519	0.86
13	4025.58	11.975	Classic	Low	4.19	T1b	N0	M0	Stage I	None	N0	[Not Evaluated]			0	0.689853	63.9013	46.8538			0	0.052613	BRAF	BRAF:p.V600E:12	1	0.331121	BRAF	BRAF:p.V600E:12	BRAF	BRAF:p.V600E:12	1	0.713106			0	0.03276			0	0.05305			0	0.016605	-0.758139	17.1558	0.770798	2.0002	0.76
14	5323.97	12.3783	Classic	Intermediate	4.43	T1b	N1b	M0	Stage IVA	None	N1b	[Not Evaluated]			0	0.695206	70.7275	57.6721			0	0.053021	BRAF	BRAF:p.V600E:21	1	0.333691	BRAF,SPTA1	SPTA1:p.P2328T:14,BRAF:p.V600E:21	BRAF	BRAF:p.V600E:21	1	0.71864			0	0.033014			0	0.053461			0	0.016733	-0.852899	35.395	1	2.00097	0.7
15	3052.96	11.576	Classic	Intermediate	3.79	T2	N1	M0	Stage I	None		[Not Evaluated]			0	0.714492	100.178	76.2132			0	0.054492	BRAF	BRAF:p.V600E:35	1	0.342948	BRAF	BRAF:p.V600E:35	BRAF	BRAF:p.V600E:35	1	0.738576			0	0.03393			0	0.054944			0	0.017198	-0.730305	12.276	0.849447	2.00007	0.81
16	2802.78	11.4526	Classic	Intermediate	5.62	T2	N1	M0	Stage III	None		[Unknown]			0	0.670062	48.443	63.7305			0	0.051103			0	0.321622					0	0.692648			0	0.03182			0	0.051528			0	0.016128	0.353265	6.07083	0.511622	1.98685	0.7
17	1519.12	10.569	Classic	Intermediate	5.15	T3	N1	M0	Stage I	Minimal (T3)		[Not Evaluated]			0	0.721702	113.338	89.6524			0	0.055042	ATM,BRAF	ATM:p.T2228I:53,BRAF:p.V600E:36	2	0.346409	BRAF,SPTA1	SPTA1:p.S333F:108,BRAF:p.V600E:36	ATM,BRAF	BRAF:p.V600E:36,ATM:p.T2228I:53	2	0.746029			0	0.034272	ATM	ATM:p.T2228I:53	1	0.055499			0	0.017371	-1.07642	18.6505	1	2	0.82
18	2642.05	11.3674	Classic	Intermediate	5.05	T3	N1b	M0	Stage I	None	N1b	HISPANIC OR LATINO			0	0.69579	99.5994	102.876			0	0.053065			0	0.333971					0	0.719244			0	0.033042			0	0.053506			0	0.016747	-2.1749	37.0118	0.867998	2.03713	0.93
19	2063.54	11.0109	Classic	Low	3.94	T2	N0	M0	Stage I	None	N0	NOT HISPANIC OR LATINO	FN1	FN1:p.R534P:23	1	0.664996	84.5534	97.1259			0	0.050717	NRAS	NRAS:p.Q61R:62	1	0.31919	NRAS	NRAS:p.Q61R:62	NRAS	NRAS:p.Q61R:62	1	0.687412			0	0.031579	FANCD2	FANCD2:p.V670A:28	1	0.051138			0	0.016006	0.551589	-6.42929	0.586775	1.98744	0.62
20	2851.95	11.4777	Classic	Intermediate	6.21	T3	N1a	M0	Stage III	Minimal (T3)		NOT HISPANIC OR LATINO			0	0.712569	115.642	102.744			0	0.054345	BRAF	BRAF:p.V600E:26	1	0.342025	BRAF	BRAF:p.V600E:26	BRAF	BRAF:p.V600E:26	1	0.736588			0	0.033838			0	0.054796			0	0.017151	-1.51494	16.2633	1	2.00001	0.96
21	3201.85	11.6447	Tall Cell	Intermediate	4.79	T1b	N0	MX	Stage I	None	N0	HISPANIC OR LATINO			0	0.708613	110.667	87.0708			0	0.054043	BRAF	BRAF:p.V600E:37	1	0.340126	BRAF	BRAF:p.V600E:37	BRAF	BRAF:p.V600E:37	1	0.732499			0	0.033651			0	0.054492			0	0.017056	-0.853379	6.9311	0.694292	2.00901	0.8
22	4137.51	12.0145	Tall Cell	Intermediate	9.41	T3	N1b	MX	Stage IVA	Minimal (T3)	N1b	HISPANIC OR LATINO			0	0.721045	132.726	132.248	DEPDC5	DEPDC5:p.M618V:26	1	0.054991	BRAF,GNAS	GNAS:p.E52K:2,BRAF:p.V600E:52	2	0.346093	BRAF	BRAF:p.V600E:52	BRAF,POU2AF1,SETDB1	SETDB1:p.E1204K:129,POU2AF1:p.P93L:3,BRAF:p.V600E:52	3	0.74535			0	0.034241	FANCD2	FANCD2:p.G713D:4	1	0.055448			0	0.017355	-1.40299	12.4083	1	2.00002	0.88
23	2486.82	11.2801	Classic	Low	5.15	T1	N0	MX	Stage I	None	N0	HISPANIC OR LATINO			0	0.708738	93.4405	104.567			0	0.054053	BRAF	BRAF:p.V600E:25	1	0.340186	BRAF	BRAF:p.V600E:25	BRAF	BRAF:p.V600E:25	1	0.732628			0	0.033656			0	0.054502			0	0.017059	-0.423724	6.14526	0.504074	2.00018	0.57
24	4043.28	11.9813	Classic	Intermediate	5	T3	N1a	MX	Stage I	Minimal (T3)		HISPANIC OR LATINO			0	0.713004	101.996	86.4417			0	0.054378	BRAF	BRAF:p.V600E:23	1	0.342234	BRAF	BRAF:p.V600E:23	BRAF,SFRS2	SFRS2:p.S220C:3,BRAF:p.V600E:23	2	0.737038			0	0.033859			0	0.05483			0	0.017162	-0.560771	18.9948	0.595807	1.963	0.64
25	3713.32	11.8585	Classic	Intermediate	4.55	T1b	N1a	M0	Stage I	None		HISPANIC OR LATINO	FLT4,LAMA3	LAMA3:p.I2721V:9,FLT4:p.A706T:7	2	0.719427	126.539	107.765			0	0.054868	BRAF	BRAF:p.V600E:34	1	0.345317	BRAF	BRAF:p.V600E:34	BRAF	BRAF:p.V600E:34	1	0.743677			0	0.034164			0	0.055324			0	0.017316	-0.376725	14.2059	0.860477	2.00005	0.68
26	2693.49	11.3953	Classic	Intermediate	4.91	T3	N0	MX	Stage I	Minimal (T3)	N0	NOT HISPANIC OR LATINO			0	0.710636	126.49	119.555			0	0.054198	BRAF	BRAF:p.V600E:43	1	0.341097	BRAF,DNAH9	DNAH9:p.E4470K:4,BRAF:p.V600E:43	BRAF	BRAF:p.V600E:43	1	0.73459			0	0.033747			0	0.054648			0	0.017105	-0.47687	-3.1397	0.568839	1.99985	0.76
27	3573.78	11.8032	Follicular	Low	3.79	T1b	N0	M0	Stage I	None	N0	NOT HISPANIC OR LATINO			0	0.70976	123.687	123.624			0	0.054131	KRAS	KRAS:p.Q61K:24	1	0.340676			KRAS	KRAS:p.Q61K:24	1	0.733684			0	0.033705			0	0.05458			0	0.017084	0.68109	2.82951	1	2.00028	0.88
28	1455.52	10.5073	Classic	Intermediate	3.94	T2	N1b	MX	Stage I	None	N1b	NOT HISPANIC OR LATINO			0	0.698563	71.6603	101.314			0	0.053277	NRAS	NRAS:p.Q61R:59	1	0.335302	NRAS	NRAS:p.Q61R:59	NRAS	NRAS:p.Q61R:59	1	0.72211			0	0.033173			0	0.053719			0	0.016814	0.806669	-19.6361	0.851986	2	0.85
29	3665.16	11.8397	Classic	Intermediate	6.77	T3	N0	MX	Stage III	Minimal (T3)	N0	NOT HISPANIC OR LATINO	LAMA4	LAMA4:p.D783V:17	1	0.721658	100.008	110.844			0	0.055038	BRAF	BRAF:p.V600E:8	1	0.346387	BRAF	BRAF:p.V600E:8	BRAF	BRAF:p.V600E:8	1	0.745984			0	0.03427			0	0.055495			0	0.01737	-1.31589	14.9109	0.557656	2.0379	0.58
30	3952.08	11.9484	Classic	Intermediate	3.85	T2	N1b	MX	Stage I	None	N1b	NOT HISPANIC OR LATINO			0	0.674807	54.34	80.3223			0	0.051465	BRAF	BRAF:p.V600E:5	1	0.3239	BRAF	BRAF:p.V600E:5	BRAF	BRAF:p.V600E:5	1	0.697553			0	0.032045			0	0.051893			0	0.016242	-1.06784	12.1188	0.302723	1.9861	0.11
31	4412.94	12.1075	Classic	Intermediate	6.71	T3	N1a	MX	Stage III	Minimal (T3)		HISPANIC OR LATINO			0	0.684181	62.5713	63.0269			0	0.05218	BRAF	BRAF:p.V600E:6	1	0.328399	BRAF	BRAF:p.V600E:6	BRAF	BRAF:p.V600E:6	1	0.707244			0	0.03249			0	0.052613			0	0.016468	-0.286295	28.5714	0.713209	2.00032	0.62
32	2071.19	11.0162	Classic	Low	3.98	T1a	N0	MX	Stage I	None	N0	NOT HISPANIC OR LATINO			0	0.705854	91.7652	103.207			0	0.053833	BRAF	BRAF:p.V600E:18	1	0.338802	BRAF	BRAF:p.V600E:18	BRAF	BRAF:p.V600E:18	1	0.729647			0	0.033519			0	0.05428			0	0.01699	-0.019832	8.26597	1	2.00011	0.68
33	817.821	9.67564	Follicular	Low	4.31	T1a	NX	MX	Stage I	None		NOT HISPANIC OR LATINO			0	0.704234	101.994	80.9618			0	0.053709			0	0.338024					0	0.727973			0	0.033443			0	0.054156			0	0.016951	2.13126	-7.78351	0.899866	2.05789	0.72
34	2657.59	11.3759	Follicular	Low	6.97	T2	N0	MX	Stage II	None	N0	NOT HISPANIC OR LATINO	COL6A3	COL6A3:p.R1257K:5	1	0.709676	108.978	104.945			0	0.054124	NRAS	NRAS:p.Q61R:81	1	0.340636	NRAS	NRAS:p.Q61R:81	NRAS,SACS	SACS:p.H4354L:40,NRAS:p.Q61R:81	2	0.733598			0	0.033701			0	0.054574			0	0.017082	1.60853	-14.8419	0.93229	1.9478	0.87
35	2154.06	11.0728	Classic	Low	4.3	T2	NX	MX	Stage I	None		NOT HISPANIC OR LATINO			0	0.710093	141.56	91.571			0	0.054156	BRAF	BRAF:p.V600E:68	1	0.340836	BRAF	BRAF:p.V600E:68	BRAF	BRAF:p.V600E:68	1	0.734028			0	0.033721			0	0.054606			0	0.017092	-1.03103	13.8469	1	1.99999	0.79
36	818.779	9.67733	Classic	Low	5.49	T1a	N0	MX	Stage I	None	N0	NOT HISPANIC OR LATINO	COL11A1,PHLPP2	PHLPP2:p.R1177G:3,COL11A1:p.S240I:5	2	0.715341	128.544	109.634			0	0.054556	NRAS	NRAS:p.Q61K:83	1	0.343356	NRAS	NRAS:p.Q61K:83	NRAS	NRAS:p.Q61K:83	1	0.739454			0	0.03397			0	0.05501			0	0.017218	1.79586	-5.86326	0.664315	2.0006	0.75
37	2674.74	11.3852	Classic	Intermediate	6.47	T3	NX	MX	Stage III	Minimal (T3)		NOT HISPANIC OR LATINO	PIK3AP1	PIK3AP1:p.T171M:4	1	0.677283	71.3032	124.292			0	0.051654	BRAF	BRAF:p.V600E:24	1	0.325088	BRAF	BRAF:p.V600E:24	BRAF,FLG	FLG:p.T550A:56,BRAF:p.V600E:24	2	0.700113			0	0.032163			0	0.052083			0	0.016302	-1.5359	17.5718	0.521765	1.99948	0.69
38	2948.9	11.526	Classic	Intermediate	4.6	T3	N1a	MX	Stage III	Minimal (T3)		NOT HISPANIC OR LATINO			0	0.712637	136.945	99.5736			0	0.05435	BRAF	BRAF:p.V600E:18	1	0.342058	BRAF	BRAF:p.V600E:18	BRAF	BRAF:p.V600E:18	1	0.736659			0	0.033842			0	0.054802			0	0.017153	1.1713	4.56787	0.18844	3.97505	0.06
39	2735.92	11.4178	Classic	Intermediate	5.22	T2	N1b	MX	Stage IVA	None	N1b	NOT HISPANIC OR LATINO			0	0.71733	139.8	126.277			0	0.054708			0	0.34431			SIRT4	SIRT4:p.R97Q:3	1	0.74151			0	0.034064			0	0.055163			0	0.017266	0.574694	20.5046	0.263909	2.0077	0.35
40	2839.34	11.4713	Classic	Intermediate	3.85	T2	N1	MX	Stage I	None		HISPANIC OR LATINO	LAMC1	LAMC1:p.E1537K:3	1	0.707361	119.236	101.717			0	0.053948	BRAF	BRAF:p.V600E:49	1	0.339525	BRAF	BRAF:p.V600E:49	BRAF	BRAF:p.V600E:49	1	0.731205			0	0.033591			0	0.054396			0	0.017026	-0.075169	8.58	1	1.99075	0.74
41	1349.63	10.3983	Classic	Intermediate	4.44	T1b	N1a	MX	Stage III	None		[Not Available]			0	0.706336	105.126	95.7843			0	0.05387	BRAF	BRAF:p.V600E:28	1	0.339033	BRAF	BRAF:p.V600E:28	BRAF,PPM1D	PPM1D:p.D470N:3,BRAF:p.V600E:28	2	0.730146			0	0.033542	PPM1D	PPM1D:p.D470N:3	1	0.054317			0	0.017001	-0.107751	7.21562	0.861674	2	0.8
42	635.45	9.31164	Classic	Intermediate	5.32	T3	N0	MX	Stage III	Minimal (T3)	N0	NOT HISPANIC OR LATINO			0	0.700205	116.709	104.891			0	0.053402	DNMT3A	DNMT3A:p.P195L:8	1	0.33609			DNMT3A	DNMT3A:p.P195L:8	1	0.723808			0	0.033251			0	0.053846			0	0.016854	2.53266	-56.8943	0.874399	2.38917	0.81
43	687.008	9.42418	Follicular	Intermediate	6.47	T3	N0	MX	Stage III	None	N0	NOT HISPANIC OR LATINO	ITGA8,RBL2	RBL2:p.P802R:5,ITGA8:p.P485L:3	2	0.712306	126.64	135.178	WDR59	WDR59:p.A78V:3	1	0.054325			0	0.341899					0	0.736317			0	0.033826			0	0.054776			0	0.017145	1.8183	-5.729	0.410111	3.02049	0.54
44	5952.65	12.5393	Classic	Low	4.3	T2	N0	M0	Stage I	None	N0	NOT HISPANIC OR LATINO			0	0.705893	122.319	83.2461			0	0.053836	BRAF	BRAF:p.V600E:15	1	0.33882	BRAF	BRAF:p.V600E:15	BRAF	BRAF:p.V600E:15	1	0.729687			0	0.033521			0	0.054283			0	0.016991	1.15601	16.7075	0.299396	2.00129	0.3
45	2120.51	11.0502	Classic	Low	3.49	T1	NX	M0	Stage I	None		NOT HISPANIC OR LATINO			0	0.672139	78.0135	68.6642			0	0.051262	BRAF,MLL	MLL:p.N3061S:31,BRAF:p.V600E:29	2	0.322619	BRAF,MLL	MLL:p.N3061S:31,BRAF:p.V600E:29	BRAF,MLL	MLL:p.N3061S:31,BRAF:p.V600E:29	2	0.694796			0	0.031918			0	0.051687			0	0.016178	-0.177497	0.721408	0.793113	1.99953	0.85
46	1336.05	10.3838	Classic	Low	6.68	T1	N0	[Not Available]	[Not Available]	None	N0	NOT HISPANIC OR LATINO			0	0.681139	74.2456	75.1358			0	0.051948			0	0.326939					0	0.704099			0	0.032346			0	0.05238			0	0.016395	1.79822	-28.3784	0.901653	1.99892	0.8
47	4505.53	12.1375	Classic	Intermediate	4.9	T2	N1a	MX	Stage III	None		NOT HISPANIC OR LATINO	COL5A1,CREB3L3	CREB3L3:p.L299I:3,COL5A1:p.R1627Q:4	2	0.714275	115.002	124.169			0	0.054475	BRAF	BRAF:p.V600E:38	1	0.342844	BRAF,OTUD4	OTUD4:p.T909I:5,BRAF:p.V600E:38	BRAF,COL5A1	COL5A1:p.R1627Q:4,BRAF:p.V600E:38	2	0.738352			0	0.033919			0	0.054928			0	0.017192	-1.13453	4.39596	0.52426	2.00028	0.47
48	3052.77	11.5759	Classic	Intermediate	4.06	T2	N1b	MX	Stage I	None	N1b	NOT HISPANIC OR LATINO	COL1A1	COL1A1:p.P147fs:2	1	0.713623	116.161	134.544			0	0.054425			0	0.342531					0	0.737677			0	0.033888			0	0.054878			0	0.017177	0.045051	40.6515	0.506573	1.9746	0.73
49	2705.59	11.4017	Classic	Intermediate	4.15	T2	N1a	MX	Stage I	None		NOT HISPANIC OR LATINO			0	0.71716	127.212	98.8696			0	0.054695			0	0.344229					0	0.741334			0	0.034056			0	0.05515			0	0.017262	0.230286	30.6481	0.889969	2.00005	0.75
50	1263.09	10.3027	Classic	Low		T1	N0	M0	Stage I	[Unknown]	N0	NOT HISPANIC OR LATINO			0	0.715687	120.522	94.4374			0	0.054583	MLL	MLL:p.K1574R:3	1	0.343521	ITPR2,MLL	MLL:p.K1574R:3,ITPR2:p.A1528V:12	MLL	MLL:p.K1574R:3	1	0.739811			0	0.033986			0	0.055036			0	0.017226	1.80598	-38.4215	1	2.00054	0.8
51	3379.75	11.7227	Classic	Intermediate	4.7	T3	N1a	MX	Stage I	Minimal (T3)		NOT HISPANIC OR LATINO			0	0.709946	106.115	111.651			0	0.054145	BRAF	BRAF:p.V600E:29	1	0.340766	BRAF,OTUD4,ZFHX3	ZFHX3:p.A1214G:123,OTUD4:p.T909I:4,BRAF:p.V600E:29	BRAF,ZFHX3	ZFHX3:p.A1214G:123,BRAF:p.V600E:29	2	0.733877			0	0.033714			0	0.054595			0	0.017088	-0.388742	11.335	0.539834	2.00006	0.68
52	3151.39	11.6218	Follicular	Intermediate	5.19	T3	N1b	MX	Stage I	Minimal (T3)	N1b	NOT HISPANIC OR LATINO			0	0.71504	119.288	120.923			0	0.054533	ALK	ALK:p.P693S:3	1	0.343211			ALK	ALK:p.P693S:3	1	0.739143			0	0.033956			0	0.054987			0	0.017211	0.048953	21.1964	0.494123	2.00045	0.67
53	2793.94	11.4481	Follicular	Low	3.79	T2	N0	MX	Stage I	None	N0	NOT HISPANIC OR LATINO	LAMA3	LAMA3:p.E2157K:52	1	0.716021	131.784	109.117			0	0.054608			0	0.343682	CACNA1E,OTUD4	OTUD4:p.T909I:4,CACNA1E:p.A37V:4	ARID5B	ARID5B:p.K1027R:4	1	0.740157			0	0.034002			0	0.055062			0	0.017234	0.125991	28.9285	0.879044	2.00016	0.85
54	3642.96	11.8309	Classic	Intermediate	4.66	T3	N1	MX	Stage I	None		NOT HISPANIC OR LATINO	COL2A1,NGF,PIK3CA	PIK3CA:p.G118D:11,COL2A1:p.K106E:6,NGF:p.K153R:5	3	0.715411	129.588	125.561			0	0.054562	BRAF,PIK3CA	PIK3CA:p.G118D:11,BRAF:p.V600E:55	2	0.343389	BRAF	BRAF:p.V600E:55	BRAF,PIK3CA	PIK3CA:p.G118D:11,BRAF:p.V600E:55	2	0.739526			0	0.033973			0	0.055015			0	0.01722	-0.447132	11.9567	1	2.00013	0.91
55	3455.51	11.7547	Classic	Intermediate	4.4	T3	N1a	MX	Stage I	Minimal (T3)		NOT HISPANIC OR LATINO			0	0.701004	92.0188	122.017			0	0.053463	BRAF	BRAF:p.V600E:22	1	0.336474	BRAF	BRAF:p.V600E:22	BRAF	BRAF:p.V600E:22	1	0.724633			0	0.033289			0	0.053907			0	0.016873	-1.60018	17.8463	0.387266	2.00012	0.57
56	5124.75	12.3233	Classic	Low	3.91	T2	N0	MX	Stage I	None	N0	NOT HISPANIC OR LATINO			0	0.698372	66.3514	79.9871			0	0.053262	BRAF	BRAF:p.V600E:10	1	0.33521	BRAF	BRAF:p.V600E:10	BRAF	BRAF:p.V600E:10	1	0.721912			0	0.033164			0	0.053705			0	0.01681	-1.08897	18.2675	0.192145	1.99954	0.25
57	3627.93	11.8249	Classic	Intermediate	5.15	T2	N1	MX	Stage I	Minimal (T3)		NOT HISPANIC OR LATINO			0	0.704208	99.5387	103.074			0	0.053707	BRAF	BRAF:p.V600E:27	1	0.338012	BRAF	BRAF:p.V600E:27	BRAF	BRAF:p.V600E:27	1	0.727945			0	0.033441			0	0.054154			0	0.01695	-0.516988	25.2739	1	2	0.74
58	3420.16	11.7398	Classic	Intermediate	4.15	T2	N1	MX	Stage I	None		NOT HISPANIC OR LATINO			0	0.700078	82.8383	96.5952			0	0.053392	BRAF	BRAF:p.V600E:38	1	0.33603	BRAF	BRAF:p.V600E:38	BRAF	BRAF:p.V600E:38	1	0.723677			0	0.033245			0	0.053836			0	0.016851	-0.862367	13.1145	0.870272	2	0.7
59	4206.22	12.0383	Classic	Intermediate	4	T2	N1	MX	Stage I	None		NOT HISPANIC OR LATINO			0	0.705335	102.924	93.6268			0	0.053793	BRAF	BRAF:p.V600E:31	1	0.338553	BRAF	BRAF:p.V600E:31	BRAF,PHF6	PHF6:p.G93C:15,BRAF:p.V600E:31	2	0.72911			0	0.033495			0	0.05424			0	0.016977	-0.583493	44.7133	0.823166	1.97724	0.73
60	3716.1	11.8596	Classic	Intermediate	4.09	T2	N1	MX	Stage I	None		NOT HISPANIC OR LATINO			0	0.686873	77.0066	78.417			0	0.052385	BRAF	BRAF:p.V600E:13	1	0.329691	BRAF	BRAF:p.V600E:13	BRAF	BRAF:p.V600E:13	1	0.710027			0	0.032618			0	0.052821			0	0.016533	-1.34798	16.4638	1	2.00008	0.76
61	4273.64	12.0613	Classic	Low	3.79	T2	NX	MX	Stage I	None		NOT HISPANIC OR LATINO			0	0.701165	91.5784	73.6507			0	0.053475	BRAF	BRAF:p.V600E:38	1	0.336551	BRAF	BRAF:p.V600E:38	BRAF	BRAF:p.V600E:38	1	0.724799			0	0.033297			0	0.053919			0	0.016877	-0.497154	23.2473	1	2.00013	0.85
62	2259.44	11.1418	Classic	Intermediate	8.42	T3	N1b	MX	Stage IVA	None	N1b	NOT HISPANIC OR LATINO			0	0.696804	86.5923	86.3902			0	0.053143	BRAF	BRAF:p.V600E:27	1	0.334458	BRAF	BRAF:p.V600E:27	BRAF,EIF2S2	EIF2S2:p.R325P:25,BRAF:p.V600E:27	2	0.720292			0	0.03309			0	0.053584			0	0.016772	-0.751623	-10.3171	0.910609	2.01396	0.95
63	3530.37	11.7856	Classic	Intermediate	4.42	T3	N1a	MX	Stage I	None		NOT HISPANIC OR LATINO			0	0.699562	88.7325	75.549			0	0.053353	BRAF	BRAF:p.V600E:15	1	0.335782	BRAF	BRAF:p.V600E:15	BRAF,HIST1H1E	HIST1H1E:p.R25H:4,BRAF:p.V600E:15	2	0.723143			0	0.033221			0	0.053796			0	0.016838	-0.695769	7.94676	0.879044	1.9999	0.66
64	3668.37	11.8409	Follicular	High	7.83	T4a	N1	MX	Stage IVA	Moderate/Advanced (T4a)		NOT HISPANIC OR LATINO	COL5A1	COL5A1:p.P978S:6	1	0.685245	60.2057	70.5324			0	0.052261	BRAF	BRAF:p.V600E:11	1	0.32891	BRAF,USP9X	USP9X:p.E61*:14,BRAF:p.V600E:11	BRAF,COL5A1	COL5A1:p.P978S:6,BRAF:p.V600E:11	2	0.708343			0	0.032541			0	0.052695			0	0.016494	-1.41373	16.989	1	1.9973	0.95
65	7569.66	12.886	Tall Cell	Intermediate	5.68	T3	N0	MX	Stage III	Minimal (T3)	N0	[Unknown]	CDKN1A,ITGA7	CDKN1A:p.R9P:7,ITGA7:p.K441T:7	2	0.69283	70.1706	56.1937			0	0.05284	CDKN1A	CDKN1A:p.R9P:7	1	0.33255			CDKN1A	CDKN1A:p.R9P:7	1	0.716184			0	0.032901			0	0.053279			0	0.016676	-2.39266	-43.0825	0.260042	2.00013	0.36
66	3257.93	11.6697	Classic	Low	5.71	T2	N0	MX	Stage II	None	N0	NOT HISPANIC OR LATINO			0	0.71376	95.1044	111.365			0	0.054436			0	0.342596					0	0.737819			0	0.033895			0	0.054888			0	0.01718	0.031668	27.8399	0.673005	1.97045	0.67
67	3659.48	11.8374	Tall Cell	Intermediate	5.93	T2	N1	MX	Stage III	None		NOT HISPANIC OR LATINO			0	0.691191	79.814	88.139			0	0.052715	BRAF,NKX2-1	NKX2-1:p.K163E:9,BRAF:p.V600E:37	2	0.331764	BRAF	BRAF:p.V600E:37	BRAF	BRAF:p.V600E:37	1	0.714489			0	0.032823			0	0.053152			0	0.016637	-1.30168	8.78314	0.860477	2.00036	0.83
68	1078.67	10.075	Follicular	Intermediate	7.7	T3	N0	MX	Stage II	Minimal (T3)	N0	NOT HISPANIC OR LATINO			0	0.715589	113.99	84.2465			0	0.054575			0	0.343475					0	0.739711			0	0.033982			0	0.055029			0	0.017224	1.18311	-29.7294	1	2.00003	0.94
69	2702	11.3998	Classic	Intermediate	3.85	T2	N1a	MX	Stage I	None		NOT HISPANIC OR LATINO			0	0.694961	80.1207	74.6463			0	0.053002	BRAF	BRAF:p.V600E:14	1	0.333573	BRAF	BRAF:p.V600E:14	BRAF	BRAF:p.V600E:14	1	0.718387			0	0.033002			0	0.053442			0	0.016728	-0.650703	4.3809	0.445953	2.00015	0.53
70	679.049	9.40737	Classic	Low	3.34	T1	N0	MX	Stage I	None	N0	NOT HISPANIC OR LATINO			0	0.687755	76.6198	81.161			0	0.052453			0	0.330114					0	0.710938			0	0.03266			0	0.052888			0	0.016554	2.58832	-63.2824	0.738893	2.01691	0.72
71	3269.67	11.6749	Classic	Intermediate	3.72	T1	N1a	MX	Stage I	None		NOT HISPANIC OR LATINO			0	0.72548	145.545	136.788			0	0.05533			0	0.348222					0	0.749934			0	0.034451			0	0.055789			0	0.017462	0.985315	11.9437	0.602228	2.00002	0.69
72	1216.44	10.2485	Follicular	Low	3.74	T1	N0	MX	Stage I	None	N0	NOT HISPANIC OR LATINO			0	0.695719	87.7655	77.6907			0	0.05306			0	0.333937					0	0.71917			0	0.033038			0	0.053501			0	0.016746	0.712165	25.4562	0.337071	1.97974	0.3
73	1972.04	10.9455	Classic	Low	4.19	T2	NX	MX	Stage I	None		NOT HISPANIC OR LATINO	COL11A2	COL11A2:p.G1054S:7	1	0.658342	69.4772	113.784			0	0.050209	BRAF	BRAF:p.V600E:16	1	0.315996	BRAF	BRAF:p.V600E:16	BRAF	BRAF:p.V600E:16	1	0.680533			0	0.031263			0	0.050626			0	0.015846	-0.203596	23.543	1	2.00006	0.8
74	3816.51	11.898	Classic	Low	3.85	T2	NX	MX	Stage I	None		NOT HISPANIC OR LATINO			0	0.686766	77.4195	72.9282			0	0.052377	BRAF	BRAF:p.V600E:16	1	0.32964	BRAF,GPR98	GPR98:p.D4314N:8,BRAF:p.V600E:16	BRAF	BRAF:p.V600E:16	1	0.709915			0	0.032613			0	0.052812			0	0.01653	-1.48714	15.7351	0.313074	2.00073	0.62
75	5149.18	12.3301	Classic	Intermediate	5.6	T3	N1a	MX	Stage I	Minimal (T3)		HISPANIC OR LATINO			0	0.687601	77.9505	75.5514			0	0.052441	BRAF	BRAF:p.V600E:26	1	0.33004	BRAF	BRAF:p.V600E:26	BRAF	BRAF:p.V600E:26	1	0.710778			0	0.032653			0	0.052876			0	0.01655	-0.703761	19.5965	1	2.00027	0.8
76	3072.41	11.5852	Classic	Low	4.06	T2	NX	MX	Stage I	None		NOT HISPANIC OR LATINO			0	0.689151	78.4267	67.422			0	0.052559	BRAF	BRAF:p.V600E:41	1	0.330785	BRAF	BRAF:p.V600E:41	BRAF,PPM1D	PPM1D:p.T406fs:34,BRAF:p.V600E:41	2	0.712381			0	0.032726	PPM1D	PPM1D:p.T406fs:34	1	0.052996			0	0.016588	-0.491303	1.77388	0.980066	2	0.78
77	3613.43	11.8192	Classic	Intermediate	3.52	T1	N1a	MX	Stage I	None		NOT HISPANIC OR LATINO			0	0.686446	76.364	76.4327			0	0.052353	BRAF	BRAF:p.V600E:27	1	0.329486	BRAF	BRAF:p.V600E:27	BRAF	BRAF:p.V600E:27	1	0.709585			0	0.032598			0	0.052788			0	0.016523	0.127409	16.8161	0.620279	2	0.6
78	1868.82	10.8679	Tall Cell	Intermediate	5.55	T2	N1b	MX	Stage IVA	None	N1b	NOT HISPANIC OR LATINO			0	0.683925	75.5078	69.7707			0	0.05216	BRAF	BRAF:p.V600E:24	1	0.328276	BRAF	BRAF:p.V600E:24	BRAF	BRAF:p.V600E:24	1	0.706979			0	0.032478			0	0.052594			0	0.016462	-0.466451	16.8063	0.889855	1.99899	0.83
79	1824.8	10.8335	Classic	Intermediate	6.01	T3	N1a	MX	Stage I	Minimal (T3)		NOT HISPANIC OR LATINO			0	0.70791	85.3007	97.5916			0	0.05399	BRAF	BRAF:p.V600E:14	1	0.339789	BRAF	BRAF:p.V600E:14	BRAF	BRAF:p.V600E:14	1	0.731773			0	0.033617			0	0.054438			0	0.017039	-1.27651	1.55658	0.51927	2.00082	0.67
80	3414.39	11.7374	Classic	Low	4	T2	N0	MX	Stage I	None	N0	NOT HISPANIC OR LATINO	IL2RA	IL2RA:p.R206H:4	1	0.709455	98.767	112.193			0	0.054108	BRAF	BRAF:p.V600E:39	1	0.34053	BRAF	BRAF:p.V600E:39	BRAF	BRAF:p.V600E:39	1	0.73337			0	0.033691			0	0.054557			0	0.017076	-0.186786	22.2427	1	2	0.78
81	2802.32	11.4524	Classic	Intermediate	3.85	T2	N1a	MX	Stage I	None		HISPANIC OR LATINO			0	0.681832	73.2895	70.824			0	0.052001	BRAF	BRAF:p.V600E:37	1	0.327272	BRAF	BRAF:p.V600E:37	BRAF,MXRA5	MXRA5:p.D438A:31,BRAF:p.V600E:37	2	0.704816			0	0.032379			0	0.052433			0	0.016412	-1.40245	8.48451	0.862861	1.95947	0.86
82	2995.8	11.5487	Tall Cell	Intermediate	6.27	T3	N1a	MX	Stage I	Minimal (T3)		NOT HISPANIC OR LATINO			0	0.700531	86.601	88.0965			0	0.053427	BRAF	BRAF:p.V600E:35	1	0.336247	BRAF,TG	BRAF:p.V600E:35,TG:p.G1975fs:38	BRAF	BRAF:p.V600E:35	1	0.724145			0	0.033267			0	0.053871			0	0.016862	-1.18954	10.6129	0.464891	2.00005	0.67
83	3997.27	11.9648	Classic	Low	4	T2	NX	MX	Stage I	None		NOT HISPANIC OR LATINO	BRCA1	BRCA1:p.V412I:9	1	0.687743	78.8794	73.4369			0	0.052452	BRCA1	BRCA1:p.V412I:9	1	0.330109			BRCA1	BRCA1:p.V412I:9	1	0.710926			0	0.032659	BRCA1	BRCA1:p.V412I:9	1	0.052887			0	0.016554	0.145684	26.8626	0.950211	2.00002	0.84
84	2231.01	11.1235	Follicular	Intermediate	7.2	T3	N0	MX	Stage III	Minimal (T3)	N0	NOT HISPANIC OR LATINO			0	0.697213	82.3083	70.5818			0	0.053174	BRAF	BRAF:p.V600E:34	1	0.334654	BRAF	BRAF:p.V600E:34	BRAF	BRAF:p.V600E:34	1	0.720714			0	0.033109			0	0.053616			0	0.016782	-0.407954	1.79247	0.841006	2.00001	0.92
85	2523.41	11.3012	Classic	Low	3.4	T1	N0	MX	Stage I	None	N0	NOT HISPANIC OR LATINO			0	0.706471	99.8097	74.1364			0	0.05388	BRAF	BRAF:p.V600E:27	1	0.339098	BRAF	BRAF:p.V600E:27	BRAF	BRAF:p.V600E:27	1	0.730285			0	0.033549			0	0.054328			0	0.017005	1.09389	25.2237	0.28326	2.00037	0.5
86	2730.22	11.4148	Classic	Low	3.64	T1	N0	MX	Stage I	None	N0	HISPANIC OR LATINO	COL5A3	COL5A3:p.P137S:7	1	0.681214	79.1968	92.9365			0	0.051954			0	0.326975			COL5A3	COL5A3:p.P137S:7	1	0.704176			0	0.032349			0	0.052385			0	0.016397	-0.275001	12.4909	1	2.00002	0.77
87	2926.96	11.5152	Classic	Intermediate	9.43	T3	N0	MX	Stage III	Minimal (T3)	N0	NOT HISPANIC OR LATINO	IL7R	IL7R:p.R267M:33	1	0.676036	73.0518	81.5025			0	0.051559	BRAF	BRAF:p.V600E:23	1	0.32449	BRAF	BRAF:p.V600E:23	BRAF,IL7R	IL7R:p.R267M:33,BRAF:p.V600E:23	2	0.698824			0	0.032104			0	0.051987			0	0.016272	-0.609751	5.51781	0.736959	2.0368	0.82
88	3255.34	11.6686	Tall Cell	Intermediate	3.58	T1	N0	MX	Stage I	None	N0	NOT HISPANIC OR LATINO	PPP2R5C	PPP2R5C:p.A15V:3	1	0.690817	80.7206	78.4129			0	0.052686	BRAF	BRAF:p.V600E:23	1	0.331584	BRAF	BRAF:p.V600E:23	BRAF	BRAF:p.V600E:23	1	0.714103			0	0.032805			0	0.053124			0	0.016628	-1.06923	6.31248	0.940283	2	0.76
89	3524.94	11.7834	Classic	Intermediate	4.6	T3	NX	MX	Stage I	None		NOT HISPANIC OR LATINO			0	0.682785	75.6258	76.4379			0	0.052074	MAP3K1	MAP3K1:p.G1311*:3	1	0.327729			MAP3K1	MAP3K1:p.G1311*:3	1	0.705801			0	0.032424			0	0.052506			0	0.016434	0.480877	-1.56467	0.54506	2.89487	0.69
90	2294	11.1637	Classic	Low	4.3	T2	NX	MX	Stage I	None		NOT HISPANIC OR LATINO	LAMB4,PCK2	PCK2:p.I268V:5,LAMB4:p.W105*:12	2	0.725382	195.388	77.4837			0	0.055322	BRAF	BRAF:p.V600E:51	1	0.348175	BRAF,EVPL,OBSCN	OBSCN:p.E1373K:6,EVPL:p.V1416M:6,BRAF:p.V600E:51	BRAF	BRAF:p.V600E:51	1	0.749833			0	0.034447			0	0.055782			0	0.01746	-0.355349	12.0321	0.565651	1.98755	0.46
91	2934.16	11.5187	Classic	Intermediate	4.75	T3	N0	MX	Stage I	None	N0	NOT HISPANIC OR LATINO			0	0.695942	88.612	69.8225			0	0.053077			0	0.334044					0	0.719401			0	0.033049			0	0.053518			0	0.016751	0.635784	21.5781	0.172142	1.9946	0.2
92	3099.13	11.5976	Classic	Intermediate	7.04	T3	N1a	MX	Stage III	Minimal (T3)		NOT HISPANIC OR LATINO			0	0.695499	82.9526	75.4223			0	0.053043	BRAF	BRAF:p.V600E:23	1	0.333831	BRAF	BRAF:p.V600E:23	BRAF	BRAF:p.V600E:23	1	0.718942			0	0.033028			0	0.053484			0	0.01674	-1.5613	22.9076	0.879044	2.00035	0.78
93	4016.48	11.9717	Classic	Low	4	T2	NX	MX	Stage I	None		NOT HISPANIC OR LATINO			0	0.690433	87.6988	73.9548			0	0.052657	BRAF	BRAF:p.V600E:39	1	0.3314	BRAF,SPTA1	SPTA1:p.R2330_splice:27,BRAF:p.V600E:39	BRAF	BRAF:p.V600E:39	1	0.713706			0	0.032787			0	0.053094			0	0.016619	-0.385529	26.4312	0.980066	2.0005	0.73
94	1746.54	10.7703	Follicular	Low	7.21	T1	NX	MX	Stage I	None		NOT HISPANIC OR LATINO			0	0.690482	80.1726	70.3208			0	0.05266	HRAS	HRAS:p.Q61R:39	1	0.331423	HRAS	HRAS:p.Q61R:39	HRAS	HRAS:p.Q61R:39	1	0.713756			0	0.032789			0	0.053098			0	0.01662	2.019	-11.9715	0.810595	1.99999	0.82
95	1225.32	10.2589	Follicular	Intermediate	6.03	T3	NX	MX	Stage III	Minimal (T3)		NOT HISPANIC OR LATINO			0	0.707958	82.5054	82.9162			0	0.053993	ASXL1,HRAS	HRAS:p.Q61R:38,ASXL1:p.G1299D:27	2	0.339812	HRAS	HRAS:p.Q61R:38	ASXL1,HRAS	HRAS:p.Q61R:38,ASXL1:p.G1299D:27	2	0.731822			0	0.033619			0	0.054442			0	0.01704	1.16983	-7.84128	1	1.99992	0.81
96	2546.05	11.314	Follicular	Intermediate	6.59	T3	N0	MX	Stage III	Minimal (T3)	N0	NOT HISPANIC OR LATINO	PIK3CD	PIK3CD:p.R821H:5	1	0.717505	154.873	81.3672			0	0.054721	BRAF	BRAF:p.V600E:63	1	0.344394	BRAF,CACNA1E	CACNA1E:p.L2126P:4,BRAF:p.V600E:63	BRAF	BRAF:p.V600E:63	1	0.741691			0	0.034073			0	0.055176			0	0.01727	-0.874483	1.03706	0.841611	1.97765	0.87
97	3102.38	11.5992	Classic	Intermediate	4.68	T1b	N1a	MX	Stage III	None		NOT HISPANIC OR LATINO	PIK3R5	PIK3R5:p.Y291fs:11	1	0.697311	73.2375	76.7446			0	0.053181	BRAF	BRAF:p.V600E:22	1	0.334701	BRAF	BRAF:p.V600E:22	BRAF	BRAF:p.V600E:22	1	0.720816			0	0.033114			0	0.053623			0	0.016784	-0.245139	9.70594	0.393516	2	0.63
98	3302.44	11.6893	Classic	Low	3.46	T1b	N0	MX	Stage I	None	N0	NOT HISPANIC OR LATINO			0	0.687607	79.996	79.9528			0	0.052441	BRAF	BRAF:p.V600E:38	1	0.330044	BRAF	BRAF:p.V600E:38	BRAF	BRAF:p.V600E:38	1	0.710785			0	0.032653			0	0.052877			0	0.016551	-0.352627	18.7489	0.501574	2.00041	0.7
99	2421.46	11.2417	Classic	Low	6.15	T1b	NX	MX	Stage I	None		NOT HISPANIC OR LATINO			0	0.70737	84.232	75.9508			0	0.053949	BRAF	BRAF:p.V600E:25	1	0.33953	BRAF,DNAH9,EVPL,PKHD1	PKHD1:p.H3131Y:5,EVPL:p.I1127M:18,DNAH9:p.V299A:4,BRAF:p.V600E:25	BRAF,SACS	SACS:p.S2824L:12,BRAF:p.V600E:25	2	0.731215	JUN	JUN:p.S17L:15	1	0.033592			0	0.054397			0	0.017026	-0.892918	-0.358279	0.831333	2	0.79
100	3538.83	11.7891	Tall Cell	Intermediate	5.86	T3	NX	MX	Stage III	Minimal (T3)		NOT HISPANIC OR LATINO			0	0.712477	90.6621	69.1536			0	0.054338	BRAF	BRAF:p.V600E:18	1	0.341981	BRAF	BRAF:p.V600E:18	BRAF,FAT1	FAT1:p.V912I:16,BRAF:p.V600E:18	2	0.736494			0	0.033834			0	0.054789			0	0.017149	-0.931802	12.1873	0.879044	1.9998	0.86
101	2417.42	11.2393	Classic	Intermediate	3.79	T2	N1a	MX	Stage I	None		NOT HISPANIC OR LATINO			0	0.702393	79.1143	84.2248			0	0.053569	BRAF	BRAF:p.V600E:15	1	0.337141	BRAF,PKHD1	PKHD1:p.S1066L:43,BRAF:p.V600E:15	BRAF	BRAF:p.V600E:15	1	0.72607			0	0.033355			0	0.054014			0	0.016906	-1.10415	-7.11391	0.879044	1.98792	0.86
102	4015.76	11.9715	Classic	Intermediate	3.85	T2	N1a	MX	Stage I	None		NOT HISPANIC OR LATINO			0	0.703378	95.0575	106.611			0	0.053644	BRAF	BRAF:p.V600E:23	1	0.337613	BRAF	BRAF:p.V600E:23	BRAF	BRAF:p.V600E:23	1	0.727087			0	0.033402			0	0.05409			0	0.01693	-0.500446	37.8078	0.52426	2.00035	0.65
103	2672.9	11.3842	Classic	Intermediate	3.95	T2	N1a	MX	Stage I	None		NOT HISPANIC OR LATINO			0	0.703777	92.5156	89.2853			0	0.053675	BRAF	BRAF:p.V600E:29	1	0.337805	BRAF	BRAF:p.V600E:29	BRAF	BRAF:p.V600E:29	1	0.7275			0	0.033421			0	0.05412			0	0.01694	-0.662268	16.3528	0.673038	2.00052	0.83
104	2084.55	11.0255	Follicular	Low	3.82	T2	N0	MX	Stage I	None	N0	NOT HISPANIC OR LATINO	LAMC1	LAMC1:p.A161G:61	1	0.706048	96.815	98.3327			0	0.053848	NRAS	NRAS:p.Q61K:56	1	0.338895	NRAS,TG	TG:p.I821fs:20,NRAS:p.Q61K:56	NRAS	NRAS:p.Q61K:56	1	0.729848			0	0.033529			0	0.054295			0	0.016994	1.74713	-4.3073	0.664315	2.00166	0.68
105	5295.57	12.3706	Tall Cell	Intermediate	6.68	T3	N0	MX	Stage III	Minimal (T3)	N0	NOT HISPANIC OR LATINO	COL6A2	COL6A2:p.G403E:10	1	0.708805	105.713	102.521			0	0.054058	BRAF	BRAF:p.V600E:34	1	0.340218	BRAF	BRAF:p.V600E:34	BRAF	BRAF:p.V600E:34	1	0.732697			0	0.03366			0	0.054507			0	0.017061	-0.640185	23.3626	0.879044	2.00003	0.8
106	2099.95	11.0361	Classic	Low	3.61	T1b	N0	MX	Stage I	None	N0	[Unknown]			0	0.667411	47.5204	52.2544			0	0.050901	NRAS	NRAS:p.Q61R:36	1	0.32035	NRAS	NRAS:p.Q61R:36	NRAS	NRAS:p.Q61R:36	1	0.689908			0	0.031694			0	0.051324			0	0.016064	0.300908	-2.491	0.603349	2.00074	0.78
107	2107.02	11.041	Classic	Low	5.51	T1b	N0	MX	Stage I	None	N0	[Unknown]	COL5A3,CRTC2	CRTC2:p.S375F:6,COL5A3:p.P1414L:15	2	0.675542	55.5818	47.8298	RRAGD	RRAGD:p.L321I:13	1	0.051521	BRAF,KRAS	KRAS:p.Q61K:10,BRAF:p.V600E:5	2	0.324253	BRAF	BRAF:p.V600E:5	BRAF,COL5A3,KRAS	KRAS:p.Q61K:10,COL5A3:p.P1414L:15,BRAF:p.V600E:5	3	0.698314			0	0.03208			0	0.051949			0	0.01626	0.622059	9.3527	0.387266	1.99975	0.49
108	2941.61	11.5224	Other	NA		T3	N1	MX	Stage I	None		[Unknown]			0	0.695078	78.2047	60.4823			0	0.053011			0	0.333629					0	0.718507			0	0.033008			0	0.053451			0	0.01673	1.27402	-10.0737	0.783686	1.98704	0.77
109	3860.33	11.9145	Follicular	Intermediate	4.41	T2	N1	MX	Stage I	None		[Unknown]			0	0.689604	67.5961	69.4085			0	0.052594	BRAF	BRAF:p.V600E:26	1	0.331002	BRAF	BRAF:p.V600E:26	BRAF,TGFBR2	TGFBR2:p.D222G:17,BRAF:p.V600E:26	2	0.712849			0	0.032748			0	0.053031			0	0.016599	-0.8522	2.15508	0.622631	2.0001	0.85
110	2992.4	11.5471	Classic	Low	6.09	T1b	N0	MX	Stage I	None	N0	[Unknown]			0	0.693131	76.319	55.1565			0	0.052863	BRAF	BRAF:p.V600E:16	1	0.332695	BRAF	BRAF:p.V600E:16	BCLAF1,BRAF	BRAF:p.V600E:16,BCLAF1:p.N221I:10	2	0.716495			0	0.032915			0	0.053302			0	0.016683	0.923979	15.0648	0.339309	1.98992	0.31
111	4458.22	12.1223	Classic	Intermediate	7.62	T3	N1b	MX	Stage IVA	Minimal (T3)	N1b	[Unknown]	IL2RG	IL2RG:p.P361S:9	1	0.692639	72.2388	57.5766			0	0.052825	BRAF	BRAF:p.V600E:23	1	0.332459	BRAF,PKHD1,SHANK1,USP9X	USP9X:p.T1535_splice:10,SHANK1:p.N820K:21,PKHD1:p.L1190F:17,BRAF:p.V600E:23	BRAF	BRAF:p.V600E:23	1	0.715987			0	0.032892			0	0.053264			0	0.016672	-2.14452	14.8905	0.501574	2.00238	0.68
112	1471.13	10.5227	Follicular	Low	3.88	T2	NX	MX	Stage I	None		[Unknown]	PKN2,TNXB	PKN2:p.D643G:5,TNXB:p.V3396M:10	2	0.681126	68.5921	40.0307			0	0.051947	NRAS	NRAS:p.Q61R:66	1	0.326933	NRAS	NRAS:p.Q61R:66	NRAS	NRAS:p.Q61R:66	1	0.704086			0	0.032345			0	0.052379			0	0.016395	1.65685	-13.4226	0.98026	1.99115	0.74
113	1052.8	10.04	Follicular	Low	3.76	T2	N0	MX	Stage I	None	N0	[Unknown]	COL5A3	COL5A3:p.P276T:8	1	0.710356	125.603	131.351			0	0.054176	NRAS	NRAS:p.Q61R:95	1	0.340963	NRAS	NRAS:p.Q61R:95	COL5A3,NRAS	NRAS:p.Q61R:95,COL5A3:p.P276T:8	2	0.734301			0	0.033733			0	0.054626			0	0.017098	0.881512	-12.3726	0.859272	2.02285	0.9
114	1103.97	10.1085	Follicular	Low	5.06	T2	N0	MX	Stage II	None	N0	[Unknown]			0	0.7099	124.63	117.154			0	0.054141	NRAS	NRAS:p.Q61K:99	1	0.340744	NRAS	NRAS:p.Q61K:99	NRAS	NRAS:p.Q61K:99	1	0.733829			0	0.033712			0	0.054591			0	0.017087	1.3966	-26.499	1	2.00007	0.86
115	1179.74	10.2043	Follicular	Intermediate	4.55	T3	N0	MX	Stage I	None	N0	[Unknown]	HSP90B1	HSP90B1:p.K561R:4	1	0.71144	123.16	111.997			0	0.054259	BAP1	BAP1:p.E31G:9	1	0.341483			BAP1,CDK12	CDK12:p.E1162K:12,BAP1:p.E31G:9	2	0.735421			0	0.033785			0	0.05471			0	0.017124	-0.491157	-10.1604	0.551442	1.99897	0.57
116	1440.37	10.4922	Follicular	Low	3.49	T1b	N0	MX	Stage I	None	N0	[Unknown]			0	0.709967	118.141	135.26			0	0.054147	BRAF	BRAF:p.K601E:43	1	0.340776	BRAF	BRAF:p.K601E:43	BRAF	BRAF:p.K601E:43	1	0.733898			0	0.033715			0	0.054596			0	0.017089	1.39683	-26.2105	1	1.99991	0.84
117	1902.12	10.8934	Classic	Intermediate	5.18	T3	NX	MX	Stage III	None		[Unknown]			0	0.700012	105.607	137.893			0	0.053387	BRAF	BRAF:p.V600E:54	1	0.335998	BRAF	BRAF:p.V600E:54	BRAF	BRAF:p.V600E:54	1	0.723608			0	0.033242			0	0.053831			0	0.016849	-0.810937	-0.154332	1	2.00025	1
118	1627.21	10.6682	Follicular	Low	5.52	T2	NX	MX	Stage II	None		[Unknown]	PDGFRB,PIK3R1,PTEN	PIK3R1:p.P617R:34,PTEN:p.D252V:33,PDGFRB:p.G805S:34	3	0.71106	121.02	115.52			0	0.05423	PDGFRB,PIK3R1,PTEN	PIK3R1:p.P617R:34,PTEN:p.D252V:33,PDGFRB:p.G805S:34	3	0.341301			BCOR,PIK3R1,PTEN	PTEN:p.D252V:33,PIK3R1:p.P617R:34,BCOR:p.R1261G:3	3	0.735028			0	0.033767			0	0.05468	PTEN	PTEN:p.D252V:33	1	0.017115	1.71195	-28.8226	0.713209	1.99078	0.57
119	3674.98	11.8435	Classic	Intermediate	7.57	T2	N1a	MX	Stage III	None		[Unknown]	ITGB8	ITGB8:p.E43A:8	1	0.703754	79.0451	110.153			0	0.053673	BRAF	BRAF:p.V600E:17	1	0.337794	BRAF	BRAF:p.V600E:17	AXIN2,BRAF	BRAF:p.V600E:17,AXIN2:p.R77W:4	2	0.727476			0	0.03342			0	0.054119			0	0.016939	-1.89604	37.2977	0.648618	2.05462	0.66
120	1355.14	10.4042	Classic	Intermediate	5.3	T2	N1a	MX	Stage III	None		[Not Available]			0	0.715281	135.198	124.455			0	0.054552			0	0.343327	TG	TG:p.L510fs:35	SPOP	SPOP:p.P94R:45	1	0.739392			0	0.033967			0	0.055005			0	0.017217	0.950173	-16.9449	0.789812	1.99964	0.8
121	2387.93	11.2215	Other	NA		T3	N1b	MX	Stage I	None	N1b	[Not Available]			0	0.714665	117.171	114.13			0	0.054505			0	0.343031					0	0.738755			0	0.033938			0	0.054958			0	0.017202	0.887589	28.0813	0.542318	2.00015	0.62
122	1669.6	10.7053	Follicular	Low	6.34	T2	N0	MX	Stage II	None	N0	[Not Available]	COL4A2,GNG5	GNG5:p.Q37*:14,COL4A2:p.P349L:5	2	0.689548	84.6586	112.931			0	0.052589			0	0.330975			SMC3	SMC3:p.I45V:17	1	0.712791			0	0.032745			0	0.053026			0	0.016597	1.92267	-12.1982	0.600953	1.99532	0.6
123	5847.44	12.5136	Classic	Intermediate	4.52	T3	N0	MX	Stage I	None	N0	[Not Available]	PIK3R5	PIK3R5:p.D76N:8	1	0.712309	125.073	107.681			0	0.054325	BRAF	BRAF:p.V600E:33	1	0.3419	BRAF	BRAF:p.V600E:33	BRAF	BRAF:p.V600E:33	1	0.736319			0	0.033826			0	0.054776			0	0.017145	-0.95073	30.6184	1	2.0001	0.79
124	1695.92	10.7279	Follicular	Intermediate	4.62	T3	N0	MX	Stage I	None	N0	[Not Available]	COL5A3	COL5A3:p.R1644H:4	1	0.700211	113.824	115.301			0	0.053402			0	0.336093			COL5A3	COL5A3:p.R1644H:4	1	0.723814			0	0.033252			0	0.053846			0	0.016854	1.65367	-26.8084	1	1.99987	0.79
125	4913.42	12.2625	Classic	Intermediate	5.22	T2	N1b	MX	Stage IVA	None	N1b	[Not Available]	COL4A3	COL4A3:p.T255M:4	1	0.687606	92.9154	84.7527			0	0.052441	BRAF	BRAF:p.V600E:25	1	0.330043	BRAF	BRAF:p.V600E:25	BRAF	BRAF:p.V600E:25	1	0.710784			0	0.032653			0	0.052877			0	0.01655	-1.69044	6.49249	0.990032	2	0.89
126	910.033	9.82978	Follicular	Low	5.49	T1b	NX	MX	Stage I	None		[Not Available]			0	0.711672	106.87	105.026			0	0.054277			0	0.341594					0	0.735661			0	0.033796			0	0.054728			0	0.01713	1.94871	-26.2199	0.332616	2.00064	0.48
127	3435.54	11.7463	Classic	Intermediate	3.46	T1b	N1b	MX	Stage I	None	N1b	[Not Available]			0	0.643176	62.2962	101.542			0	0.049053	BRAF	BRAF:p.V600E:11	1	0.308717	BRAF	BRAF:p.V600E:11	BRAF	BRAF:p.V600E:11	1	0.664857			0	0.030543			0	0.04946			0	0.015481	-0.541914	17.9858	0.486771	2.00057	0.73
128	2847.28	11.4754	Classic	Intermediate	3.4	T1a	N1b	MX	Stage I	None	N1b	[Not Available]			0	0.675409	81.9885	107.07			0	0.051511	BRAF	BRAF:p.V600E:14	1	0.324189	BRAF	BRAF:p.V600E:14	BRAF	BRAF:p.V600E:14	1	0.698176			0	0.032074			0	0.051939			0	0.016257	0.474768	14.395	1	2	1
129	1958.08	10.9352	Classic	Intermediate	3.64	T1b	N1a	MX	Stage I	None		[Not Available]			0	0.707965	116.291	151.811			0	0.053994	BRAF	BRAF:p.V600E:8	1	0.339815	BRAF	BRAF:p.V600E:8	BRAF	BRAF:p.V600E:8	1	0.731829			0	0.03362			0	0.054442			0	0.017041	1.63404	-10.2576	1	2.00003	0.26
130	3182.68	11.636	Classic	Low	7.19	T1b	N0	MX	Stage I	None	N0	[Not Available]			0	0.715285	141.168	165.237			0	0.054552			0	0.343329	OTUD4	OTUD4:p.T909I:5			0	0.739396			0	0.033967			0	0.055005			0	0.017217	-0.726055	9.4491	1	2.00004	0.86
131	1790.37	10.806	Follicular	Low	4.18	T2	NX	MX	Stage I	None		[Not Available]			0	0.693843	165.31	69.4419			0	0.052917	NRAS	NRAS:p.Q61K:90	1	0.333037	NRAS	NRAS:p.Q61K:90	NRAS	NRAS:p.Q61K:90	1	0.717231			0	0.032949			0	0.053356			0	0.016701	0.842907	-1.79258	0.71525	1.98745	0.62
132	2967.64	11.5351	Classic	Intermediate	5.78	T2	N1b	MX	Stage IVA	None	N1b	[Not Available]			0	0.716787	110.934	98.8453			0	0.054667			0	0.344049	TG	TG:p.C140G:27			0	0.740948			0	0.034039			0	0.055121			0	0.017253	0.174965	9.92716	0.529508	1.99999	0.63
133	2190.27	11.0969	Classic	Intermediate	4.46	T1b	N1b	MX	Stage I	None	N1b	[Not Available]			0	0.718051	110.153	108.425			0	0.054763			0	0.344656			POU2F2	POU2F2:p.Q159H:14	1	0.742256			0	0.034099			0	0.055218			0	0.017283	0.16079	19.0099	0.864522	2.00033	0.64
134	1968.79	10.9431	Follicular	Low	4.17	T1b	N0	MX	Stage I	None	N0	[Not Available]			0	0.71232	101.332	93.4445			0	0.054326			0	0.341906					0	0.736331			0	0.033827			0	0.054777			0	0.017145	1.61295	-19.9591	0.789812	2	0.79
135	2948.71	11.5259	Classic	Low	5.56	T1b	N0	MX	Stage I	None	N0	[Not Available]			0	0.709039	97.946	101.82			0	0.054076	BRAF	BRAF:p.V600E:35	1	0.340331	BRAF	BRAF:p.V600E:35	BRAF	BRAF:p.V600E:35	1	0.732939			0	0.033671			0	0.054525			0	0.017066	0.136359	13.3886	0.452886	2.00048	0.7
136	1220.61	10.2534	Follicular	Intermediate	5.33	T3	N1a	MX	Stage I	None		[Not Available]			0	0.707406	91.8362	110.308			0	0.053951			0	0.339547					0	0.731251			0	0.033593			0	0.054399			0	0.017027	0.966843	8.93824	0.340439	1.99948	0.39
137	1362.26	10.4118	Follicular	Low	6.13	T2	NX	MX	Stage II	None		[Not Available]			0	0.71263	102.726	106.108			0	0.05435			0	0.342054	TG	TG:p.C164G:5			0	0.736651			0	0.033841			0	0.054801			0	0.017153	1.8686	-27.7053	0.881726	2.57111	0.83
138	2578.57	11.3324	Classic	Low	4.18	T1b	NX	MX	Stage I	None		[Not Available]			0	0.713911	97.2564	119.688			0	0.054447	BRAF,BRCA2	BRCA2:p.C1820R:3,BRAF:p.V600E:26	2	0.342669	BRAF	BRAF:p.V600E:26	BRAF,FLG	FLG:p.G585E:26,BRAF:p.V600E:26	2	0.737976			0	0.033902	BRCA2	BRCA2:p.C1820R:3	1	0.0549			0	0.017184	-0.599413	5.9179	1	1.99994	0.71
139	2767.75	11.4345	Follicular	Intermediate	5.18	T3	N0	MX	Stage III	None	N0	[Not Available]	COL27A1,COL4A2,TNN	TNN:p.Y199fs:2,COL4A2:p.Y1557fs:57,COL27A1:p.G1403_splice:3	3	0.716539	101.471	114.195	WDR59	WDR59:p.L883V:27	1	0.054648	BRAF	BRAF:p.TAPTP488del:19	1	0.343931	BRAF,DNAH9	DNAH9:p.A1745V:7,BRAF:p.TAPTP488del:19	BRAF,MLL4	MLL4:p.A1510T:7,BRAF:p.TAPTP488del:19	2	0.740692			0	0.034027			0	0.055102			0	0.017247	-0.243577	-7.73507	1	2.00313	0.93
140	2324.12	11.1825	Classic	Intermediate	4.03	T2	N1b	MX	Stage I	None	N1b	[Not Available]			0	0.71851	110.897	91.5977			0	0.054798	BRAF	BRAF:p.V600E:9	1	0.344877	BRAF	BRAF:p.V600E:9	BRAF	BRAF:p.V600E:9	1	0.74273			0	0.034121			0	0.055253			0	0.017294	-0.707254	11.3939	0.622631	2.00015	0.36
141	2139.54	11.0631	Classic	Intermediate	3.73	T2	N1b	MX	Stage I	None	N1b	[Not Available]			0	0.719589	115.43	111.405			0	0.05488	BRAF	BRAF:p.V600E:22	1	0.345395	BRAF,ZFHX3	ZFHX3:p.L2474R:4,BRAF:p.V600E:22	BRAF,MUC17,ZFHX3	ZFHX3:p.L2474R:4,MUC17:p.N303S:11,BRAF:p.V600E:22	3	0.743845			0	0.034172			0	0.055336			0	0.01732	0.749171	13.7646	0.718314	2.00002	0.67
142	2279.36	11.1544	Classic	Low	5.79	T1b	N0	MX	Stage I	None	N0	[Not Available]			0	0.691109	77.1698	106.526			0	0.052708	BRAF	BRAF:p.V600E:23	1	0.331724	BRAF	BRAF:p.V600E:23	BRAF,CTCF	CTCF:p.K593N:4,BRAF:p.V600E:23	2	0.714405			0	0.032819			0	0.053146			0	0.016635	-0.733991	15.4684	0.718314	2.00025	0.67
143	418.157	8.7079	Follicular	Low	4.46	T2	N0	MX	Stage II	None	N0	[Not Available]			0	0.717492	114.349	110.272			0	0.054721			0	0.344388					0	0.741678			0	0.034072			0	0.055175			0	0.01727	1.5181	-54.9852	0.364522	1.70732	0.49
144	4917.26	12.2636	Classic	Intermediate	4.22	T1b	N1b	MX	Stage IVA	None	N1b	[Not Available]			0	0.693692	71.6957	106.13			0	0.052905	BRAF	BRAF:p.V600E:15	1	0.332964	BRAF	BRAF:p.V600E:15	BRAF	BRAF:p.V600E:15	1	0.717075			0	0.032942			0	0.053345			0	0.016697	-0.505538	7.72756	0.445953	1.97892	0.27
145	1034.41	10.0146	Follicular	Low	3.49	T1b	NX	MX	Stage I	None		[Not Available]			0	0.717954	113.166	109.912			0	0.054756			0	0.34461					0	0.742155			0	0.034094			0	0.055211			0	0.017281	2.0978	-31.5948	0.504074	2.00068	0.52
146	966.81	9.91709	Follicular	Low	5.75	T2	N0	MX	Stage II	None	N0	[Not Available]			0	0.71515	104.311	108.599			0	0.054542			0	0.343264			EZH1	EZH1:p.Y642F:26	1	0.739256			0	0.033961			0	0.054995			0	0.017213	1.79542	-57.9852	0.722343	2.0002	0.7
147	3188.39	11.6386	Follicular	Intermediate	4.96	T2	N1a	MX	Stage III	None		[Not Available]			0	0.667897	48.987	84.0434			0	0.050938			0	0.320583					0	0.690411			0	0.031717			0	0.051361			0	0.016076	0.693202	16.1525	0.534488	2	0.45
148	1548.1	10.5963	Follicular	Low	3.43	T1b	N0	MX	Stage I	None	N0	[Not Available]	IRS1,OSMR	OSMR:p.D692G:3,IRS1:p.M664I:6	2	0.714274	88.0019	65.87			0	0.054475	NRAS	NRAS:p.Q61R:55	1	0.342843	NRAS	NRAS:p.Q61R:55	NRAS	NRAS:p.Q61R:55	1	0.738351			0	0.033919			0	0.054928			0	0.017192	0.852195	-7.49832	0.879044	2.00009	0.7
149	2361.7	11.2056	Follicular	Intermediate	3.74	T1b	N1a	MX	Stage I	None		[Not Available]			0	0.717696	94.3763	86.593			0	0.054736	KRAS	KRAS:p.G12V:7	1	0.344486			KRAS	KRAS:p.G12V:7	1	0.741889			0	0.034082			0	0.055191			0	0.017275	1.51558	-16.3699	0.481776	2.00024	0.59
150	1225.77	10.2595	Follicular	Low	4.06	T2	N0	MX	Stage I	None	N0	[Not Available]			0	0.710051	98.3826	55.2727			0	0.054153			0	0.340816					0	0.733986			0	0.033719			0	0.054603			0	0.017091	0.509627	-21.015	0.443484	1.99991	0.04
151	1684.88	10.7184	Follicular	Low	7.03	T2	NX	MX	Stage II	None		[Not Available]			0	0.683862	74.8296	73.7895			0	0.052156			0	0.328246					0	0.706913			0	0.032475			0	0.052589			0	0.01646	1.52031	-18.1348	1	1.91316	1
152	2243.9	11.1318	Follicular	High	9.76	T3	N0	M1	Stage IVC	None	N0	[Not Available]	LAMC3	LAMC3:p.E455*:13	1	0.698867	97.7572	66.9973	TBC1D7	TBC1D7:p.G213R:40	1	0.0533	NRAS	NRAS:p.Q61R:116	1	0.335448	NRAS	NRAS:p.Q61R:116	NRAS	NRAS:p.Q61R:116	1	0.722424			0	0.033188			0	0.053743			0	0.016822	0.734537	-8.75931	0.879044	2.0003	0.84
153	1553.37	10.6012	Follicular	Low	3.85	T2	NX	MX	Stage I	None		[Not Available]			0	0.713866	80.6535	94.621			0	0.054444			0	0.342648			MPO	MPO:p.P545fs:98	1	0.737929			0	0.0339			0	0.054896			0	0.017183	1.35258	-20.2273	1	2.00001	1
154	1400.88	10.4521	Follicular	Intermediate	3.79	T2	N1b	MX	Stage I	None	N1b	[Not Available]			0	0.717051	94.8625	73.1265			0	0.054687	HRAS	HRAS:p.Q61R:52	1	0.344176	HRAS	HRAS:p.Q61R:52	HRAS	HRAS:p.Q61R:52	1	0.741222			0	0.034051			0	0.055141			0	0.017259	1.51445	-23.1307	0.514121	1.99998	0.71
155	2029.63	10.987	Follicular	Low	4.28	T1b	NX	MX	Stage I	None		[Not Available]	ATF6B	ATF6B:p.N701S:5	1	0.717689	98.2843	72.7656			0	0.054735			0	0.344482					0	0.741881			0	0.034082			0	0.05519			0	0.017275	1.51469	-32.4655	0.881155	1.99913	0.94
156	3371.68	11.7193	Follicular	Intermediate	4.72	T3	N0	MX	Stage I	None	N0	[Not Available]			0	0.701185	73.7503	81.7036			0	0.053477	NRAS	NRAS:p.Q61K:55	1	0.336561	NRAS	NRAS:p.Q61K:55	NRAS	NRAS:p.Q61K:55	1	0.724821			0	0.033298			0	0.053921			0	0.016877	0.978714	-35.3528	0.753885	1.96579	0.68
157	3206.25	11.6467	Classic	Intermediate	6.48	T1b	N1b	MX	Stage IVA	None	N1b	[Not Available]			0	0.701479	93.2313	75.411			0	0.053499	BRAF	BRAF:p.V600E:18	1	0.336702	BRAF	BRAF:p.V600E:18	BRAF	BRAF:p.V600E:18	1	0.725124			0	0.033312			0	0.053944			0	0.016884	-0.772147	24.4924	0.393516	1.97628	0.43
158	2926	11.5147	Classic	High	9.98	T4a	N1a	MX	Stage IVA	Moderate/Advanced (T4a)		[Not Available]			0	0.703143	76.8428	108.512			0	0.053626	ATM,BRAF	ATM:p.L2132V:29,BRAF:p.V600E:14	2	0.3375	BRAF	BRAF:p.V600E:14	ATM,BRAF,CNKSR1,MUC17	MUC17:p.A1703T:23,CNKSR1:p.Q44E:7,BRAF:p.V600E:14,ATM:p.L2132V:29	4	0.726844			0	0.033391	ATM	ATM:p.L2132V:29	1	0.054072			0	0.016924	-1.08994	-3.04644	0.879044	2	0.89
159	1187.83	10.2141	Follicular	Low	6.04	T1b	N0	MX	Stage I	None	N0	[Not Available]	COL3A1	COL3A1:p.P770S:5	1	0.693955	68.7635	69.5909			0	0.052925			0	0.33309					0	0.717347			0	0.032954			0	0.053365			0	0.016703	1.9882	-21.6386	0.350749	1.35709	0.39
160	1496.08	10.547	Follicular	Low	3.76	T2	N0	MX	Stage I	None	N0	[Not Available]	VWF	VWF:p.H2009Q:19	1	0.713712	92.9108	66.7833			0	0.054432	NRAS	NRAS:p.Q61K:64	1	0.342574	NRAS	NRAS:p.Q61K:64	NRAS	NRAS:p.Q61K:64	1	0.73777			0	0.033893			0	0.054884			0	0.017179	2.15173	-5.21281	0.77256	1.98813	0.72
161	2233.3	11.125	Classic	Intermediate	5.01	T1b	N1b	MX	Stage IVA	None	N1b	[Not Available]	COL4A4	COL4A4:p.K169R:3	1	0.71283	89.014	80.2831			0	0.054365	HRAS,NOTCH2	NOTCH2:p.D1921A:3,HRAS:p.Q61K:47	2	0.34215	HRAS	HRAS:p.Q61K:47	HRAS	HRAS:p.Q61K:47	1	0.736858			0	0.033851			0	0.054817			0	0.017158	1.2474	-1.05367	0.755888	1.99121	0.75
162	1993.55	10.9611	Follicular	NA		T2	N0	MX	Stage II	None	N0	[Not Available]			0	0.696131	77.2365	89.4762			0	0.053091	NRAS	NRAS:p.Q61R:60	1	0.334135	NRAS	NRAS:p.Q61R:60	NRAS	NRAS:p.Q61R:60	1	0.719596			0	0.033058			0	0.053532			0	0.016756	1.06261	-36.3779	0.664315	1.99932	0.74
163	4187.64	12.0319	Classic	Intermediate	6.79	T3	N0	MX	Stage III	Minimal (T3)	N0	[Not Available]			0	0.696198	67.5516	101.184			0	0.053096	BRAF	BRAF:p.V600E:9	1	0.334167	BRAF,ZFHX3	ZFHX3:p.P1595A:21,BRAF:p.V600E:9	BRAF,ZFHX3	ZFHX3:p.P1595A:21,BRAF:p.V600E:9	2	0.719666			0	0.033061			0	0.053538			0	0.016757	-1.22184	30.723	0.556382	1.99741	0.61
164	1989.29	10.958	Follicular	Low	4.66	T2	N0	MX	Stage II	None	N0	[Not Available]			0	0.687308	74.0878	75.0409			0	0.052418			0	0.3299					0	0.710475			0	0.032639			0	0.052854			0	0.016543	2.08503	-32.3778	0.75097	2.10705	0.67
165	2058.98	11.0077	Follicular	Low	5.35	T2	N0	MX	Stage II	None	N0	[Not Available]			0	0.689344	76.4108	86.1839			0	0.052574	WT1	WT1:p.R443S:4	1	0.330877			WT1	WT1:p.R443S:4	1	0.712581			0	0.032735			0	0.053011			0	0.016592	2.20324	-10.8875	0.2307	2.86376	0.29
166	746.043	9.54311	Follicular	Intermediate	7.51	T3	N0	MX	Stage III	None	N0	[Not Available]			0	0.692695	84.137	77.4105			0	0.052829	ATM	ATM:p.W2845C:98	1	0.332486	DNAH9	DNAH9:p.L1194V:3	ATM	ATM:p.W2845C:98	1	0.716044			0	0.032895	ATM	ATM:p.W2845C:98	1	0.053268			0	0.016673	0.979417	-36.5662	0.802993	2.41869	0.76
167	1413.14	10.4647	Follicular	Low	6.65	T2	NX	MX	Stage II	None		[Not Available]	ITGA3,TP53	TP53:p.Q192*:9,ITGA3:p.R874L:4	2	0.694351	85.0654	76.2073			0	0.052956	TP53	TP53:p.Q192*:9	1	0.33328			PPP6C,TP53	TP53:p.Q192*:9,PPP6C:p.S208T:14	2	0.717756			0	0.032973	TP53	TP53:p.Q192*:9	1	0.053396	TP53	TP53:p.Q192*:9	1	0.016713	0.404652	2.48828	0.491769	1.94129	0.49
168	1396.25	10.4473	Follicular	Low	7.03	T2	NX	MX	Stage II	None		[Not Available]			0	0.688951	74.2998	82.1015			0	0.052544			0	0.330688					0	0.712174			0	0.032717			0	0.05298			0	0.016583	0.911191	-26.4286	0.474528	2.0006	0.73
169	1373.31	10.4234	Follicular	Intermediate	4.45	T3	N0	MX	Stage I	None	N0	[Not Available]			0	0.69807	117.007	125.784			0	0.053239	NF1	NF1:p.E244_splice:19	1	0.335066			NF1	NF1:p.E244_splice:19	1	0.721601			0	0.03315			0	0.053682	NF1	NF1:p.E244_splice:19	1	0.016802	1.57568	-15.1231	0.738893	2.00035	0.56
170	2718.27	11.4085	Classic	Low	3.4	T1	N0	MX	Stage I	None	N0	[Not Available]			0	0.682639	67.4951	99.5933			0	0.052062	BRAF	BRAF:p.V600E:19	1	0.327659	BRAF	BRAF:p.V600E:19	BRAF	BRAF:p.V600E:19	1	0.705649			0	0.032417			0	0.052495			0	0.016431	-0.680688	0.225894	0.879044	2	0.92
171	3630.46	11.8259	Classic	Intermediate	5.05	T3	N1a	M0	Stage I	None		[Not Available]			0	0.693149	102.741	119.071			0	0.052864	BRAF	BRAF:p.V600E:34	1	0.332704	BRAF	BRAF:p.V600E:34	BRAF,MUC17	MUC17:p.P3155S:6,BRAF:p.V600E:34	2	0.716514			0	0.032916			0	0.053303			0	0.016684	-0.674414	0.320616	0.57129	2.00006	0.73
172	2949.61	11.5263	Classic	Intermediate	7.53	T1b	N1b	MX	Stage IVA	None	N1b	[Not Available]	PIK3CG	PIK3CG:p.H471Q:46	1	0.699329	105.275	130.914			0	0.053335	ATM,BRAF	ATM:p.T1908fs:23,BRAF:p.V600E:36	2	0.33567	BRAF	BRAF:p.V600E:36	ATM,BRAF	BRAF:p.V600E:36,ATM:p.T1908fs:23	2	0.722902			0	0.03321	ATM	ATM:p.T1908fs:23	1	0.053778			0	0.016833	-0.283355	-8.94775	0.781986	2.00006	0.78
173	2362.84	11.2063	Classic	Low	4.79	T1	N0	MX	Stage I	None	N0	[Not Available]			0	0.712919	101.996	121.101			0	0.054372			0	0.342193					0	0.73695			0	0.033855			0	0.054823			0	0.01716	0.002772	4.21198	0.909792	2	0.78
174	2320.43	11.1802	Classic	Intermediate	8.44	T3	N0	MX	Stage III	Minimal (T3)	N0	NOT HISPANIC OR LATINO			0	0.675781	61.4553	65.307			0	0.051539	NRAS,RB1	RB1:p.P827S:24,NRAS:p.Q61R:95	2	0.324367	NRAS	NRAS:p.Q61R:95	NRAS,RB1	RB1:p.P827S:24,NRAS:p.Q61R:95	2	0.69856			0	0.032091			0	0.051967	RB1	RB1:p.P827S:24	1	0.016266	0.083215	-7.51802	0.888871	1.82897	0.79
175	3346.85	11.7086	Classic	Low	3.73	T2	N0	M0	Stage I	None	N0	NOT HISPANIC OR LATINO			0	0.686485	63.5291	69.2745			0	0.052356	BRAF	BRAF:p.V600E:20	1	0.329505	BRAF	BRAF:p.V600E:20	BRAF	BRAF:p.V600E:20	1	0.709625			0	0.0326			0	0.052791			0	0.016524	-0.378587	10.0576	0.850721	2.00012	0.71
176	5201.83	12.3448	Classic	Intermediate	5.15	T2	N0	M0	Stage I	Minimal (T3)	N0	NOT HISPANIC OR LATINO	LAMC3	LAMC3:p.Q781H:3	1	0.695474	75.1231	50.2354			0	0.053041	BRAF	BRAF:p.V600E:22	1	0.33382	BRAF,MLL3	MLL3:p.K3847N:27,BRAF:p.V600E:22	BRAF,MLL3	MLL3:p.K3847N:27,BRAF:p.V600E:22	2	0.718917			0	0.033027			0	0.053482			0	0.01674	-1.57264	29.6435	0.469544	2.00027	0.44
177	3755.36	11.8747	Classic	Intermediate	5.63	T3	N1	M0	Stage I	Minimal (T3)		NOT HISPANIC OR LATINO			0	0.689726	73.2748	50.8939			0	0.052603			0	0.331061					0	0.712975			0	0.032754			0	0.05304			0	0.016602	1.15473	17.8992	0.864522	2.00089	0.7
178	884.299	9.78839	Classic	High	8.86	T4	N1	MX	Stage IV	Minimal (T3)		NOT HISPANIC OR LATINO			0	0.702237	86.1043	61.708			0	0.053557	NRAS	NRAS:p.Q61K:84	1	0.337066	NRAS	NRAS:p.Q61K:84	NRAS	NRAS:p.Q61K:84	1	0.725908			0	0.033348			0	0.054002			0	0.016903	0.257393	-25.6568	0.990323	1.98171	0.92
179	4782.99	12.2237	Classic	Intermediate	5.42	T3	N1	M0	Stage I	Minimal (T3)		HISPANIC OR LATINO	COL6A6	COL6A6:p.R356Q:56	1	0.688449	64.0602	70.7107			0	0.052505	BRAF	BRAF:p.V600E:14	1	0.330448	BRAF	BRAF:p.V600E:14	BRAF	BRAF:p.V600E:14	1	0.711655			0	0.032693			0	0.052942			0	0.016571	-2.01801	4.2219	1	2.00014	0.86
180	1853.38	10.8559	Classic	Low	3.98	T1	N0	M0	Stage I	None	N0	NOT HISPANIC OR LATINO			0	0.693053	68.4912	60.5712			0	0.052857	NRAS	NRAS:p.Q61R:67	1	0.332657	CHEK2,DNAH9,NRAS	DNAH9:p.H3930Q:6,NRAS:p.Q61R:67,CHEK2:p.L462I:6	NRAS	NRAS:p.Q61R:67	1	0.716414			0	0.032912	CHEK2	CHEK2:p.L462I:6	1	0.053296			0	0.016682	1.54857	-5.10851	0.879044	2.00001	0.77
181	2826.6	11.4649													0	0.693057	71.9323	72.3761			0	0.052857	BRAF	BRAF:p.V600E:25	1	0.33266	BRAF	BRAF:p.V600E:25	BRAF	BRAF:p.V600E:25	1	0.716419			0	0.032912			0	0.053296			0	0.016682	-0.546105	16.0712	0.45041	2.00058	0.62
182	4457.4	12.122											AKT2	AKT2:p.E17K:12	1	0.673162	53.4703	55.0368			0	0.05134	AKT2,BRAF	BRAF:p.V600E:19,AKT2:p.E17K:12	2	0.32311	BRAF	BRAF:p.V600E:19	BRAF	BRAF:p.V600E:19	1	0.695853			0	0.031967			0	0.051766			0	0.016203	-0.854356	19.4385	0.616509	1.98829	0.61
183	3369.03	11.7181	Classic	Intermediate		T3	N0	MX	Stage I	None	N0	NOT HISPANIC OR LATINO			0	0.691446	70.6258	63.4924			0	0.052734	BRAF	BRAF:p.V600E:11	1	0.331886	BRAF	BRAF:p.V600E:11	BRAF	BRAF:p.V600E:11	1	0.714753			0	0.032835			0	0.053172			0	0.016643	-1.13078	8.63549	0.388753	2.00039	0.45
184	4647.48	12.1822													0	0.695007	76.5434	50.6522			0	0.053006	BRAF	BRAF:p.V600E:13	1	0.333595	BRAF	BRAF:p.V600E:13	BRAF	BRAF:p.V600E:13	1	0.718434			0	0.033004			0	0.053446			0	0.016729	-0.365041	51.7967	0.731546	2	0.67
185	2058.1	11.0071	Classic	Low	4.63	T2	N0	M0	Stage I	None	N0	NOT HISPANIC OR LATINO			0	0.681482	63.3286	67.5518			0	0.051974	HRAS	HRAS:p.Q61R:29	1	0.327103	HRAS	HRAS:p.Q61R:29	HRAS	HRAS:p.Q61R:29	1	0.704453			0	0.032362			0	0.052406			0	0.016403	1.38037	-3.68892	1	2.00035	0.81
186	4116.11	12.0071	Classic	Intermediate	4.85	T3	N0	M0	Stage I	Minimal (T3)	N0	HISPANIC OR LATINO			0	0.701253	98.2405	116.934			0	0.053482	BRAF	BRAF:p.V600E:49	1	0.336594	BRAF	BRAF:p.V600E:49	BRAF	BRAF:p.V600E:49	1	0.724891			0	0.033301			0	0.053926			0	0.016879	-0.41604	16.3542	0.511622	1.99999	0.73
187	1730.25	10.7568	Classic	Low	4.34	T2	N0	M0	Stage II	None	N0	NOT HISPANIC OR LATINO			0	0.719133	96.75	126.413			0	0.054846	HRAS	HRAS:p.Q61R:80	1	0.345176	HRAS	HRAS:p.Q61R:80	HRAS	HRAS:p.Q61R:80	1	0.743374			0	0.03415			0	0.055301			0	0.017309	1.06641	-13.5736	1	2.14829	0.96
188	3143.6	11.6182	Classic	Low	7.32	T2	N0	M0	Stage II	None	N0	NOT HISPANIC OR LATINO			0	0.705799	71.4446	95.7806			0	0.053829	BRAF	BRAF:p.V600E:17	1	0.338775	BRAF,TG	BRAF:p.V600E:17,TG:p.M346fs:20	BRAF	BRAF:p.V600E:17	1	0.72959			0	0.033517			0	0.054276			0	0.016988	-1.63748	-0.377626	0.780276	2.00038	0.74
189	2826.86	11.465	Classic	Intermediate	4.03	T2	N1	M0	Stage I	None		NOT HISPANIC OR LATINO			0	0.701853	107.659	61.6003			0	0.053528			0	0.336881					0	0.725511			0	0.03333			0	0.053972			0	0.016893	-0.261491	30.2771	0.501574	2.0014	0.63
190	1504.33	10.5549	Classic	Intermediate	5.11	T3	N1	M0	Stage I	Minimal (T3)		NOT HISPANIC OR LATINO			0	0.704156	78.5387	141.851			0	0.053703	MLL,NRAS	MLL:p.N1653T:5,NRAS:p.Q61R:57	2	0.337987	MLL,NRAS	MLL:p.N1653T:5,NRAS:p.Q61R:57	MLL,NRAS	NRAS:p.Q61R:57,MLL:p.N1653T:5	2	0.727892			0	0.033439			0	0.05415			0	0.016949	2.04841	-9.83205	0.775089	2.02949	0.76
191	1953.53	10.9319	Classic	Intermediate	5.42	T2	N1a	M0	Stage III	Minimal (T3)		NOT HISPANIC OR LATINO	COL5A1	COL5A1:p.E677*:4	1	0.705524	101.957	105.759			0	0.053808			0	0.338643			COL5A1	COL5A1:p.E677*:4	1	0.729306			0	0.033504			0	0.054255			0	0.016982	0.361644	12.1119	1	2	0.81
192	3031.9	11.566	Classic	Low	5.61	T2	N0	M0	Stage I	None	N0	NOT HISPANIC OR LATINO			0	0.687936	91.2941	98.2193			0	0.052466	BRAF	BRAF:p.V600E:10	1	0.330202	BRAF	BRAF:p.V600E:10	BRAF	BRAF:p.V600E:10	1	0.711125			0	0.032669			0	0.052902			0	0.016558	0.803161	12.0612	0.253663	2.00049	0.42
193	2721.2	11.41	Classic	High	8.72	T4	N1	MX	Stage IV	Very Advanced (T4b)		NOT HISPANIC OR LATINO	COL6A2	COL6A2:p.T207M:13	1	0.712656	117.173	136.321			0	0.054352	NTRK3	NTRK3:p.N294T:33	1	0.342067	NTRK3	NTRK3:p.N294T:33			0	0.736679			0	0.033843			0	0.054803			0	0.017153	-1.90486	60.3858	0.581623	2.15497	0.64
194	3639.47	11.8295	Classic	Low	4.24	T2	N0	M0	Stage I	None	N0	NOT HISPANIC OR LATINO			0	0.704701	100.92	110.21			0	0.053745	BRAF	BRAF:p.V600E:31	1	0.338248	BRAF	BRAF:p.V600E:31	BRAF	BRAF:p.V600E:31	1	0.728455			0	0.033465			0	0.054191			0	0.016962	-0.391417	24.0881	1	2.00015	0.8
195	2973.55	11.538	Classic	Intermediate	5.36	T2	N0	M0	Stage II	Minimal (T3)	N0	NOT HISPANIC OR LATINO			0	0.717511	131.333	111.989			0	0.054722	BRAF	BRAF:p.V600E:45	1	0.344397	BRAF,CD163	CD163:p.A300V:3,BRAF:p.V600E:45	BRAF	BRAF:p.V600E:45	1	0.741697			0	0.034073			0	0.055177			0	0.01727	-1.49058	24.4549	0.718314	2.00046	0.8
196	3408.63	11.735	Classic	Intermediate	4.45	T3	N0	M0	Stage I	None	N0	HISPANIC OR LATINO			0	0.700803	111.319	98.2693			0	0.053448	BRAF	BRAF:p.V600E:24	1	0.336377	BRAF	BRAF:p.V600E:24	BRAF	BRAF:p.V600E:24	1	0.724426			0	0.03328			0	0.053892			0	0.016868	-0.505315	16.5819	0.631207	2.00002	0.65
197	3587.59	11.8088	Classic	Low	6.09	T2	N0	M0	Stage II	None	N0	HISPANIC OR LATINO			0	0.716538	119.485	124.53			0	0.054648	BRAF,ERBB2	ERBB2:p.K937R:4,BRAF:p.V600E:31	2	0.34393	BRAF,CD163	CD163:p.S505L:3,BRAF:p.V600E:31	BRAF,ERBB2,IRF4	IRF4:p.S435N:3,ERBB2:p.K937R:4,BRAF:p.V600E:31	3	0.740691			0	0.034027			0	0.055102			0	0.017247	-0.98241	31.8089	0.879044	2.00035	0.82
198	903.153	9.81883	Classic	Intermediate	5.3	T2	N1	M0	Stage III	None		HISPANIC OR LATINO	THBS3	THBS3:p.N693S:37	1	0.703968	106.067	74.3261			0	0.053689	NRAS	NRAS:p.Q61R:69	1	0.337896	NRAS	NRAS:p.Q61R:69	NRAS,STAG2	STAG2:p.I910R:38,NRAS:p.Q61R:69	2	0.727697			0	0.03343			0	0.054135			0	0.016944	1.23495	-3.97773	0.753885	1.98725	0.86
199	3915.29	11.9349	Classic	Intermediate	5.24	T2	N0	M0	Stage I	Minimal (T3)	N0	NOT HISPANIC OR LATINO			0	0.712531	114.532	93.2838			0	0.054342	BRAF,ROS1	ROS1:p.P1020H:21,BRAF:p.V600E:40	2	0.342007	BRAF,GPR98	GPR98:p.G2801R:7,BRAF:p.V600E:40	BRAF,CUX1	CUX1:p.E1065*:33,BRAF:p.V600E:40	2	0.736549			0	0.033837			0	0.054794			0	0.01715	-1.94537	28.512	0.511622	2.00057	0.71
200	3333.85	11.703	Classic	Intermediate	6.7	T3	N1	M0	Stage III	Minimal (T3)		NOT HISPANIC OR LATINO			0	0.718765	130.368	120.18			0	0.054818			0	0.344999					0	0.742993			0	0.034133			0	0.055273			0	0.0173	1.23218	43.0488	0.514121	1.99685	0.48
201	4622.27	12.1744	Classic	Intermediate	7.04	T3	NX	M0	Stage II	Minimal (T3)		NOT HISPANIC OR LATINO			0	0.722578	157.042	171.875			0	0.055108	BRAF	BRAF:p.V600E:25	1	0.346829	BRAF	BRAF:p.V600E:25	BRAF	BRAF:p.V600E:25	1	0.746935			0	0.034314			0	0.055566			0	0.017392	-0.980849	15.6632	0.581917	2.00002	0.69
202	2732.44	11.416	Classic	Intermediate	5.45	T2	N1	M0	Stage I	Minimal (T3)		NOT HISPANIC OR LATINO			0	0.713017	158.587	95.206			0	0.054379	BRAF	BRAF:p.V600E:37	1	0.34224	BRAF	BRAF:p.V600E:37	BRAF	BRAF:p.V600E:37	1	0.737052			0	0.03386			0	0.054831			0	0.017162	-1.12907	17.1601	0.664315	2.0018	0.76
203	3508.26	11.7765	Classic	High	7.36	T4	N1	MX	Stage III	Moderate/Advanced (T4a)		NOT HISPANIC OR LATINO	PPP2R1A	PPP2R1A:p.A273V:29	1	0.696503	134.622	88.3083			0	0.05312	BRAF	BRAF:p.V600E:39	1	0.334314	BRAF,OBSCN	OBSCN:p.W1841*:4,BRAF:p.V600E:39	ACVR2B,BRAF,PPP2R1A	PPP2R1A:p.A273V:29,BRAF:p.V600E:39,ACVR2B:p.V359L:26	3	0.719981	PPP2R1A	PPP2R1A:p.A273V:29	1	0.033075			0	0.053561			0	0.016765	-1.39841	15.8235	0.572155	2.03767	0.66
204	3763.28	11.8778	Classic	High	11.83	T4	NX	M1	Stage IVC	Moderate/Advanced (T4a)		NOT HISPANIC OR LATINO	COL4A4	COL4A4:p.G1457R:6	1	0.702025	108.031	89.5923			0	0.053541	BRAF	BRAF:p.V600E:12	1	0.336964	BRAF,USP9X	USP9X:p.A1104fs:20,BRAF:p.V600E:12	BRAF	BRAF:p.V600E:12	1	0.725689			0	0.033338			0	0.053986			0	0.016898	-2.05932	41.3305	0.499074	2.00506	0.52
205	2481.72	11.2771											COL11A2,HSP90AA1	HSP90AA1:p.D500N:6,COL11A2:p.G892R:11	2	0.709726	114.563	117.654			0	0.054128	BRAF,ETV5	ETV5:p.R464C:28,BRAF:p.V600E:25	2	0.34066	BRAF	BRAF:p.V600E:25	BRAF	BRAF:p.V600E:25	1	0.733649			0	0.033703	FANCM	FANCM:p.M1561T:14	1	0.054578			0	0.017083	-1.92505	25.249	1	1.99518	0.92
206	2434.46	11.2494	Classic	Low	5.45	T2	N0	M0	Stage II	None	N0	NOT HISPANIC OR LATINO			0	0.712061	122.684	149.33			0	0.054306	BRAF	BRAF:p.V600E:30	1	0.341781	BRAF	BRAF:p.V600E:30	BRAF	BRAF:p.V600E:30	1	0.736063			0	0.033814			0	0.054757			0	0.017139	-0.660118	11.7906	0.879044	1.99997	0.88
207	3507.52	11.7762	Classic	Intermediate	4.7	T3	N1	M0	Stage I	Minimal (T3)		NOT HISPANIC OR LATINO			0	0.714219	132.888	121.611			0	0.054471	BRAF	BRAF:p.V600E:31	1	0.342817	BRAF,CACNA1E	CACNA1E:p.I1623T:10,BRAF:p.V600E:31	BRAF	BRAF:p.V600E:31	1	0.738294			0	0.033917			0	0.054923			0	0.017191	-0.838666	15.6062			0.74
208	4427.14	12.1122	Classic	Intermediate	5	T3	N1	M0	Stage I	Minimal (T3)		NOT HISPANIC OR LATINO	IFNAR2	IFNAR2:p.K310N:18	1	0.715524	134.456	120.48			0	0.05457	BRAF	BRAF:p.V600E:27	1	0.343443	BRAF	BRAF:p.V600E:27	BRAF,MLL4	MLL4:p.P621fs:4,BRAF:p.V600E:27	2	0.739642			0	0.033979			0	0.055024			0	0.017222	-1.76617	21.8897	0.469544	2.00042	0.7
209	4269.78	12.0599	Classic	High	7.16	T4	N1	M0	Stage IVA	Moderate/Advanced (T4a)		NOT HISPANIC OR LATINO			0	0.717634	114.007	110.38			0	0.054731	BRAF,BRCA2	BRCA2:p.A2738S:27,BRAF:p.V600E:25	2	0.344456	BRAF,USP9X	USP9X:p.K1798T:35,BRAF:p.V600E:25	BRAF	BRAF:p.V600E:25	1	0.741824			0	0.034079	BRCA2	BRCA2:p.A2738S:27	1	0.055186			0	0.017273	-1.82604	16.6446	0.879044	2.0216	0.78
210	3563.45	11.7991	Classic	High	7.08	T4	N1	M0	Stage IVA	Moderate/Advanced (T4a)		NOT HISPANIC OR LATINO			0	0.69989	79.0528	109.952			0	0.053378	BRAF	BRAF:p.V600E:37	1	0.335939	BRAF	BRAF:p.V600E:37	BRAF	BRAF:p.V600E:37	1	0.723482			0	0.033236			0	0.053822			0	0.016846	-0.629961	4.98166	1	2.00004	1
211	909.785	9.82938	Classic	Low	6.59	T2	N0	MX	Stage II	None	N0	NOT HISPANIC OR LATINO			0	0.707797	122.918	160.929			0	0.053981	ERBB4	ERBB4:p.V1307L:3	1	0.339734					0	0.731655			0	0.033612			0	0.05443			0	0.017036	2.22593	-35.0557	1	1.94359	1
212	1395.29	10.4464	Classic	Low	5.88	T1	N0	M0	Stage I	None	N0	NOT HISPANIC OR LATINO			0	0.64527	76.4018	97.9273			0	0.049212			0	0.309722	GPR98,TG	GPR98:p.E4815fs:2,TG:p.L1891fs:26	CHD4	CHD4:p.V1492G:4	1	0.667021			0	0.030642			0	0.049621			0	0.015531	1.49013	-6.71073	1	1.99897	0.99
213	2481.42	11.277	Classic	High	7.55	T1	N1	M1	Stage II	None		NOT HISPANIC OR LATINO	ITGB1	ITGB1:p.P194R:6	1	0.723696	126.467	107.645			0	0.055194	ABL1,BRAF,ETV1	ETV1:p.P221A:5,ABL1:p.E453K:5,BRAF:p.V600E:32	3	0.347366	BRAF	BRAF:p.V600E:32	BRAF	BRAF:p.V600E:32	1	0.74809			0	0.034367			0	0.055652			0	0.017419	-1.05232	32.2697	0.274454	2.00054	0.61
214	2207.05	11.1079	Classic	Intermediate	3.58	T2	N1	M0	Stage I	None		NOT HISPANIC OR LATINO			0	0.717328	104.614	113.302			0	0.054708	BRAF	BRAF:p.V600E:30	1	0.344309	BRAF	BRAF:p.V600E:30	BRAF	BRAF:p.V600E:30	1	0.741508			0	0.034064			0	0.055162			0	0.017266	-1.69474	19.2413	0.924063	1.99947	0.81
215	1787.49	10.8037	Classic	Low	3.85	T2	N0	M0	Stage I	None	N0	HISPANIC OR LATINO			0	0.704636	86.7306	94.1035			0	0.05374	NRAS	NRAS:p.Q61R:80	1	0.338217	NRAS	NRAS:p.Q61R:80	NRAS	NRAS:p.Q61R:80	1	0.728388			0	0.033462	FANCG	FANCG:p.W16*:31	1	0.054186			0	0.01696	0.597991	15.7927	0.862861	1.9877	0.92
216	2232.83	11.1247	Classic	Intermediate	6.77	T3	N0	M0	Stage III	Minimal (T3)	N0	NOT HISPANIC OR LATINO			0	0.701111	98.0452	88.4127			0	0.053471	BRAF,NF1	NF1:p.K1568R:4,BRAF:p.V600E:44	2	0.336525	BRAF	BRAF:p.V600E:44	BRAF,NF1	NF1:p.K1568R:4,BRAF:p.V600E:44	2	0.724744			0	0.033294			0	0.053915	NF1	NF1:p.K1568R:4	1	0.016876	0.036371	21.5005	0.425038	2.00024	0.08
217	3992.68	11.9631	Classic	Intermediate	8.26	T3	N1	M0	Stage III	Minimal (T3)		HISPANIC OR LATINO			0	0.71366	117.024	117.505			0	0.054428	BRAF	BRAF:p.V600E:25	1	0.342548	BRAF	BRAF:p.V600E:25	BRAF	BRAF:p.V600E:25	1	0.737716	BCL9	BCL9:p.K86N:20	1	0.03389			0	0.05488			0	0.017178	-0.691445	18.1561	0.746388	2.05354	0.75
218	3492.52	11.7701	Classic	Intermediate	5.36	T3	N1	M0	Stage I	Minimal (T3)		HISPANIC OR LATINO	TCL1B	TCL1B:p.P92A:3	1	0.701104	108.671	136.082			0	0.053471	BRAF	BRAF:p.V600E:29	1	0.336522	BRAF	BRAF:p.V600E:29	BRAF	BRAF:p.V600E:29	1	0.724737			0	0.033294			0	0.053915			0	0.016875	-0.507279	12.3814	0.484274	2.00016	0.73
219	2899.56	11.5016	Classic	Intermediate	5	T3	NX	M0	Stage I	Minimal (T3)		NOT HISPANIC OR LATINO			0	0.719731	117.321	107.959			0	0.054891	BRAF	BRAF:p.V600E:37	1	0.345463	BRAF,SPTA1	SPTA1:p.Q2378_splice:5,BRAF:p.V600E:37	BRAF	BRAF:p.V600E:37	1	0.743992			0	0.034178			0	0.055347			0	0.017324	0.380164	31.8975	0.718314	2.00037	0.64
220	2170.27	11.0837	Follicular	Low	6.96	T1	N0	M0	Stage I	None	N0	NOT HISPANIC OR LATINO	LAMB1,VTN	VTN:p.G128A:21,LAMB1:p.G964D:8	2	0.717058	116.356	87.1965			0	0.054687	BRAF	BRAF:p.V600E:33	1	0.34418	BRAF	BRAF:p.V600E:33	BRAF	BRAF:p.V600E:33	1	0.741229			0	0.034052			0	0.055142			0	0.017259	1.00817	4.43299	0.752025	1.98709	0.78
221	3054.02	11.5765	Classic	Intermediate	8.25	T3	N1a	M0	Stage III	Minimal (T3)		NOT HISPANIC OR LATINO			0	0.714773	106.72	108.509			0	0.054513	BRAF	BRAF:p.V600E:24	1	0.343083	BRAF	BRAF:p.V600E:24	BRAF	BRAF:p.V600E:24	1	0.738866			0	0.033943			0	0.054966			0	0.017204	-0.93081	30.224	0.601243	1.90558	0.57
222	2053.38	11.0038	Classic	Low	4.06	T2	N0	M0	Stage I	None	N0	HISPANIC OR LATINO			0	0.705641	90.9623	103.748			0	0.053817			0	0.3387					0	0.729427			0	0.033509			0	0.054264			0	0.016985	0.641791	-6.49351	0.745088	1.98992	0.72
223	3442.71	11.7493											COL4A1,TP53	TP53:p.Q375*:6,COL4A1:p.D499Y:9	2	0.719481	113.776	109.507			0	0.054872	BRAF,TP53	TP53:p.Q375*:6,BRAF:p.V600E:32	2	0.345343	BRAF,EVPL	EVPL:p.A380_splice:12,BRAF:p.V600E:32	BRAF,TP53	TP53:p.Q375*:6,BRAF:p.V600E:32	2	0.743734			0	0.034167	TP53	TP53:p.Q375*:6	1	0.055328	TP53	TP53:p.Q375*:6	1	0.017318	-1.41245	9.03638	1	2.00011	0.83
224	764.86	9.57905											TP53	TP53:p.E343fs:26	1	0.717632	112.376	110.395			0	0.054731	TP53	TP53:p.E343fs:26	1	0.344455			TP53	TP53:p.E343fs:26	1	0.741822			0	0.034079	TP53	TP53:p.E343fs:26	1	0.055186	TP53	TP53:p.E343fs:26	1	0.017273	0.834567	-13.4935	0.746536	1.98481	0.67
225	3037.73	11.5688													0	0.716131	110.971	93.0064			0	0.054617	BRAF	BRAF:p.V600E:65	1	0.343735	BRAF	BRAF:p.V600E:65	BCOR,BRAF,MED23	MED23:p.M525V:3,BRAF:p.V600E:65,BCOR:p.D1226fs:59	3	0.74027			0	0.034008			0	0.05507			0	0.017237	-1.14698	4.35323	0.856979	1.9906	0.86
226	1328.27	10.3753	Classic	Intermediate	5.45	T1	N1a	M0	Stage I	None		NOT HISPANIC OR LATINO			0	0.692256	81.5233	74.8155			0	0.052796	HRAS	HRAS:p.Q61R:32	1	0.332275	HRAS	HRAS:p.Q61R:32	HRAS	HRAS:p.Q61R:32	1	0.715591			0	0.032874			0	0.053234			0	0.016662	2.04338	-13.7595	0.910609	2.00008	0.75
227	2645.19	11.3692	Classic	NA		TX	N1b	M0	Stage I	None	N1b	NOT HISPANIC OR LATINO			0	0.688539	77.5839	75.18			0	0.052512			0	0.330491					0	0.711748			0	0.032697			0	0.052949			0	0.016573	-0.548134	44.8664	0.216519	4.00043	0.14
228	2575.38	11.3306	Classic	Low	4.09	T2	N0	M0	Stage I	None	N0	HISPANIC OR LATINO			0	0.693531	74.9652	81.4386			0	0.052893	APC	APC:p.R213*:16	1	0.332887			APC	APC:p.R213*:16	1	0.716908	APC	APC:p.R213*:16	1	0.032934			0	0.053332			0	0.016693	-4.08363	3.60302	1	2.00002	0.99
229	1581.43	10.627											YWHAG	YWHAG:p.G140*:7	1	0.705805	94.5403	84.5222			0	0.053829	BRAF	BRAF:p.V600E:3	1	0.338778	BRAF,ITPR2	ITPR2:p.A2351V:4,BRAF:p.V600E:3	BRAF	BRAF:p.V600E:3	1	0.729597			0	0.033517			0	0.054276			0	0.016989	1.30168	3.24286	0.213145	4.00096	0.1
230	3856.36	11.913	Classic	Intermediate	6.7	T3	N1b	M0	Stage I	Minimal (T3)	N1b	HISPANIC OR LATINO			0	0.686421	71.2476	71.3467			0	0.052351	BRAF	BRAF:p.V600E:12	1	0.329474	BRAF	BRAF:p.V600E:12	BRAF	BRAF:p.V600E:12	1	0.709559			0	0.032597			0	0.052786			0	0.016522	-1.27849	36.4459	0.511622	2.00035	0.42
231	2616.25	11.3533	Classic	Intermediate	7.7	T1	N1a	M0	Stage III	None		NOT HISPANIC OR LATINO	FGF20	FGF20:p.D177G:39	1	0.691224	80.2533	67.0803			0	0.052717	BRAF	BRAF:p.V600E:22	1	0.33178	BRAF	BRAF:p.V600E:22	BRAF	BRAF:p.V600E:22	1	0.714524			0	0.032825			0	0.053155			0	0.016638	-0.627416	7.95556	0.371726	2.00068	0.56
232	2964.45	11.5335													0	0.721018	115.104	108.791			0	0.054989	BRAF,ERBB3,PTCH1	ERBB3:p.H768R:16,PTCH1:p.A507V:9,BRAF:p.V600E:28	3	0.34608	BRAF,CCDC6	BRAF:p.V600E:28,CCDC6:p.Q24*:16	BRAF,CCDC6,DIS3,ERBB3,EZR,MBD1	MBD1:p.P128S:70,EZR:p.L104F:30,ERBB3:p.H768R:16,DIS3:p.D319N:22,CCDC6:p.Q24*:16,BRAF:p.V600E:28	6	0.745322			0	0.03424			0	0.055446			0	0.017355	-0.810591	7.72698	0.261971	2.0001	0.43
233	2400.21	11.2289	Classic	High	7.16	T4a	N0	M0	Stage IVA	Moderate/Advanced (T4a)	N0	NOT HISPANIC OR LATINO			0	0.689786	78.3364	75.5732			0	0.052607	BRAF	BRAF:p.V600E:27	1	0.331089	BRAF,GPR98	GPR98:p.R285C:5,BRAF:p.V600E:27	BRAF	BRAF:p.V600E:27	1	0.713037			0	0.032756			0	0.053044			0	0.016603	-1.54278	27.9789	1	1.99999	0.78
234	3596.79	11.8125	Classic	Intermediate	9.29	T3	N1b	M0	Stage III	Minimal (T3)	N1b	NOT HISPANIC OR LATINO			0	0.68826	69.229	94.7182			0	0.052491	BRAF,DNMT3A	DNMT3A:p.Q402*:5,BRAF:p.V600E:28	2	0.330357	BRAF	BRAF:p.V600E:28	BRAF,DNMT3A	DNMT3A:p.Q402*:5,BRAF:p.V600E:28	2	0.71146			0	0.032684			0	0.052927			0	0.016566	-0.63291	21.8104	0.890944	2.00038	0.78
235	2816	11.4594	Follicular	NA		T1	NX	M0	[Not Available]	None		NOT HISPANIC OR LATINO			0	0.699041	87.6416	66.6454			0	0.053313	BRAF	BRAF:p.V600E:35	1	0.335532	BRAF	BRAF:p.V600E:35	BRAF	BRAF:p.V600E:35	1	0.722604			0	0.033196			0	0.053756			0	0.016826	-1.21619	15.5012	0.560731	2.00014	0.63
236	3291.15	11.6844	Classic	Intermediate	10.09	T3	N1b	M0	Stage III	Minimal (T3)	N1b	NOT HISPANIC OR LATINO			0	0.695238	85.0465	90.0379			0	0.053023			0	0.333706					0	0.718673			0	0.033015			0	0.053464			0	0.016734	1.151	42.7668	1	2.0005	0.13
237	4029.58	11.9764	Classic	Intermediate	6.21	T3	N0	M0	Stage II	Minimal (T3)	N0	NOT HISPANIC OR LATINO			0	0.72372	165.313	146.174			0	0.055195	BRAF,NF2	NF2:p.V146I:3,BRAF:p.V600E:40	2	0.347377	BRAF,PKHD1	PKHD1:p.R2891C:26,BRAF:p.V600E:40	ALPK2,BRAF	BRAF:p.V600E:40,ALPK2:p.S164P:4	2	0.748115			0	0.034368			0	0.055654	NF2	NF2:p.V146I:3	1	0.01742	-1.15504	11.2083	0.824205	2.00079	0.62
238	3155.87	11.6238	Classic	Intermediate	8.62	T3	N1b	M0	Stage III	Minimal (T3)	N1b	HISPANIC OR LATINO			0	0.674812	68.1405	70.4213			0	0.051465	BRAF	BRAF:p.V600E:17	1	0.323902	BRAF	BRAF:p.V600E:17	BRAF	BRAF:p.V600E:17	1	0.697558			0	0.032045			0	0.051893			0	0.016243	-1.13571	18.5043	0.481776	2.0005	0.59
239	2552.09	11.3175													0	0.694331	78.7262	72.3254			0	0.052954	BRAF	BRAF:p.V600E:25	1	0.333271	BRAF,ZFHX3	ZFHX3:p.K2987fs:44,BRAF:p.V600E:25	BRAF,ZFHX3	ZFHX3:p.K2987fs:44,BRAF:p.V600E:25	2	0.717736			0	0.032972			0	0.053394			0	0.016712	-0.116251	28.7178	0.744639	1.98793	0.65
240	2496.03	11.2854	Classic	Low	3.4	T1b	N0	M0	Stage I	None	N0	NOT HISPANIC OR LATINO			0	0.687373	65.9441	69.0001			0	0.052423			0	0.329931					0	0.710543			0	0.032642			0	0.052859			0	0.016545	0.749183	-1.51034	0.247421	1.99997	0.36
241	3593.6	11.8112	Classic	Low	4.6	T1b	N0	M0	Stage I	None	N0	NOT HISPANIC OR LATINO			0	0.673024	56.0512	84.0367			0	0.051329	BRAF	BRAF:p.V600E:21	1	0.323044	BRAF	BRAF:p.V600E:21	BRAF	BRAF:p.V600E:21	1	0.69571			0	0.03196	FANCG	FANCG:p.E48fs:2	1	0.051755			0	0.0162	-0.841139	17.252	0.481776	2.0055	0.69
242	3645.39	11.8319	Classic	Low	5.01	TX	NX	M0	Stage I	None		[Unknown]	ITGAV	ITGAV:p.P993T:25	1	0.691093	72.9444	66.0162			0	0.052707	BRAF	BRAF:p.V600E:13	1	0.331717	BRAF	BRAF:p.V600E:13	ALPK2,BRAF	BRAF:p.V600E:13,ALPK2:p.L575P:30	2	0.714388			0	0.032819			0	0.053145			0	0.016634	0.296429	-0.55239	1	2.00019	0.64
243	3974.06	11.9564	Classic	Intermediate	4.99	T2	N1b	M0	Stage IVA	None	N1b	NOT HISPANIC OR LATINO			0	0.661604	54.0799	57.5151			0	0.050458	BRAF	BRAF:p.V600E:5	1	0.317562	BRAF	BRAF:p.V600E:5	BRAF	BRAF:p.V600E:5	1	0.683905			0	0.031418			0	0.050877			0	0.015925	0.358693	15.81	0.33497	2.00266	0.35
244	3240.14	11.6618	Classic	Intermediate	3.85	T3	N0	M0	Stage I	None	N0	NOT HISPANIC OR LATINO			0	0.707638	111.564	97.1663			0	0.053969	BRAF,RARA	RARA:p.I258fs:17,BRAF:p.V600E:43	2	0.339658	BRAF	BRAF:p.V600E:43	BRAF,SF3B1	SF3B1:p.T7I:23,BRAF:p.V600E:43	2	0.731492			0	0.033604			0	0.054417			0	0.017033	0.086247	16.363	0.950211	2.00036	0.72
245	4122.52	12.0093	Classic	Intermediate	4	T2	N1	M0	Stage I	None		NOT HISPANIC OR LATINO			0	0.713774	96.0864	109.431			0	0.054437	BRAF,MLL	MLL:p.Q3621H:4,BRAF:p.V600E:28	2	0.342603	BRAF,MLL	MLL:p.Q3621H:4,BRAF:p.V600E:28	BRAF,MLL	MLL:p.Q3621H:4,BRAF:p.V600E:28	2	0.737834			0	0.033896			0	0.054889			0	0.01718	-1.19349	17.7848	0.2305	2.00039	0.57
246	3593.3	11.8111	Classic	High	9.7	T4a	N0	M0	Stage IVA	Moderate/Advanced (T4a)	N0	NOT HISPANIC OR LATINO	AKT1	AKT1:p.E17K:17	1	0.730215	133.793	116.324			0	0.055691	AKT1,BRAF,MLL	MLL:p.S3515V:58,BRAF:p.V600E:46,AKT1:p.E17K:17	3	0.350495	BRAF,MLL,TRPM4	TRPM4:p.R706C:9,MLL:p.S3515V:58,BRAF:p.V600E:46	AKT1,BRAF,MLL,PPM1D	PPM1D:p.L482fs:37,MLL:p.S3515V:58,BRAF:p.V600E:46,AKT1:p.E17K:17	4	0.75483			0	0.034676	PPM1D	PPM1D:p.L482fs:37	1	0.056154			0	0.017576	-1.15854	28.2461	0.799406	2.0003	0.81
247	3407.62	11.7345	Classic	Intermediate	3.4	T1a	N1b	M0	Stage I	None	N1b	NOT HISPANIC OR LATINO			0	0.709235	83.3722	77.7279			0	0.054091	BRAF	BRAF:p.V600E:9	1	0.340425	BRAF	BRAF:p.V600E:9	BRAF	BRAF:p.V600E:9	1	0.733142			0	0.03368			0	0.05454			0	0.017071	0.787286	10.9522	0.52426	2.00014	0.47
248	3267.23	11.6739	Classic	Low	3.55	T1b	N0	M0	Stage I	None	N0	NOT HISPANIC OR LATINO			0	0.712575	113.863	109.799			0	0.054345	BRAF	BRAF:p.V600E:23	1	0.342028	BRAF	BRAF:p.V600E:23	BRAF	BRAF:p.V600E:23	1	0.736595			0	0.033839			0	0.054797			0	0.017151	0.239229	23.818	0.664315	2.00018	0.5
249	3411.73	11.7363	Classic	Low	4.61	T1b	N0	M0	Stage I	None	N0	NOT HISPANIC OR LATINO			0	0.705707	91.0932	88.2687			0	0.053822	BRAF	BRAF:p.V600E:13	1	0.338731	BRAF	BRAF:p.V600E:13	BRAF	BRAF:p.V600E:13	1	0.729495			0	0.033512			0	0.054269			0	0.016986	-0.502206	19.9549	1	2.00021	0.63
250	5071.84	12.3083	Classic	Intermediate	7.02	T3	N0	MX	Stage III	Minimal (T3)	N0	NOT HISPANIC OR LATINO			0	0.706592	100.89	124.586			0	0.053889	BRAF	BRAF:p.V600E:25	1	0.339156	BRAF,DNAH9	DNAH9:p.K3042N:5,BRAF:p.V600E:25	ALPK2,BRAF	BRAF:p.V600E:25,ALPK2:p.I2145V:5	2	0.73041			0	0.033555			0	0.054337			0	0.017007	-1.36645	22.6158	0.484274	1.9998	0.4
251	2933.05	11.5182	Classic	High	4.86	T4a	N1b	MX	Stage IVA	None	N1b	NOT HISPANIC OR LATINO	LAMC2,TEK	LAMC2:p.K1008R:43,TEK:p.P530A:4	2	0.705791	117.86	116.166			0	0.053828	BRAF,CTNNB1	CTNNB1:p.Y716C:4,BRAF:p.V600E:42	2	0.338772	BRAF	BRAF:p.V600E:42	BRAF,CTNNB1	CTNNB1:p.Y716C:4,BRAF:p.V600E:42	2	0.729582	CTNNB1	CTNNB1:p.Y716C:4	1	0.033517			0	0.054275			0	0.016988	-0.704452	-2.731	1	1.98926	1
252	3229.39	11.657	Classic	Low	4.76	T2	N0	M0	Stage II	None	N0	NOT HISPANIC OR LATINO	COL5A3	COL5A3:p.Q236E:4	1	0.681477	80.2776	122.122			0	0.051974	BRAF	BRAF:p.V600E:24	1	0.327101	BRAF	BRAF:p.V600E:24	BRAF,COL5A3,KDM6A	KDM6A:p.K768E:26,COL5A3:p.Q236E:4,BRAF:p.V600E:24	3	0.704448			0	0.032362			0	0.052406			0	0.016403	-0.584195	16.092	0.531999	1.99998	0.71
253	3149.93	11.6211	Follicular	Intermediate	3.61	T1	N1a	MX	Stage I	None		NOT HISPANIC OR LATINO			0	0.713692	116.871	120.511			0	0.054431	BRAF	BRAF:p.V600E:25	1	0.342564	BRAF	BRAF:p.V600E:25	BRAF	BRAF:p.V600E:25	1	0.737749			0	0.033892			0	0.054883			0	0.017178	-0.265504	9.16597	0.581917	2.00001	0.63
254	3037.28	11.5686	Classic	Low	4.13	T1	N0	M0	Stage I	None	N0	NOT HISPANIC OR LATINO			0	0.710499	129.43	161.581			0	0.054187	BRAF	BRAF:p.V600E:42	1	0.341032	BRAF	BRAF:p.V600E:42	BRAF	BRAF:p.V600E:42	1	0.734449			0	0.03374			0	0.054637			0	0.017102	0.320095	8.09834	0.590189	2	0.68
255	2188.26	11.0956	Classic	Low	3.82	T2	N0	MX	Stage I	None	N0	NOT HISPANIC OR LATINO	COL4A5	COL4A5:p.G123R:55	1	0.72085	146.068	182.14			0	0.054977			0	0.346					0	0.745148			0	0.034232			0	0.055433			0	0.017351	0.582645	14.6144	0.600953	2.00043	0.68
256	1458.75	10.5105	Follicular	Intermediate	5.9	T3	N0	M0	Stage III	None	N0	NOT HISPANIC OR LATINO	CREB3L3	CREB3L3:p.G112S:6	1	0.715838	138.426	171.067			0	0.054594	HRAS	HRAS:p.Q61K:73	1	0.343594	HRAS	HRAS:p.Q61K:73	HRAS,NSD1	NSD1:p.K513R:3,HRAS:p.Q61K:73	2	0.739968			0	0.033994			0	0.055048			0	0.01723	1.783	0.523785	1	1.98727	0.93
257	2434.39	11.2493	Other	NA		T3	N1a	M0	Stage I	None		NOT HISPANIC OR LATINO			0	0.718624	151.496	134.814			0	0.054807	BRAF	BRAF:p.V600E:45	1	0.344931	BRAF	BRAF:p.V600E:45	BRAF,POLE	POLE:p.E1715Q:5,BRAF:p.V600E:45	2	0.742848			0	0.034126			0	0.055262			0	0.017297	-0.497715	-0.575967	0.879044	2.00041	0.71
258	2724.41	11.4117	Classic	Intermediate	4.46	T1b	N1b	MX	Stage IVA	None	N1b	NOT HISPANIC OR LATINO	PPP2R5D	PPP2R5D:p.Q342*:5	1	0.69555	90.574	129.388	NPRL2	NPRL2:p.E151K:9	1	0.053047	BRAF	BRAF:p.V600E:2	1	0.333856	BRAF,SHANK1	SHANK1:p.M906I:3,BRAF:p.V600E:2	ARID2,BRAF,CTCF	CTCF:p.D581H:7,BRAF:p.V600E:2,ARID2:p.Q1031*:9	3	0.718995			0	0.03303			0	0.053488			0	0.016742	-1.13331	1.09798	0.3304	2.00078	0.16
259	3493.23	11.7703	Classic	Intermediate	5.36	T3	N1b	MX	Stage I	Minimal (T3)	N1b	NOT HISPANIC OR LATINO			0	0.688794	92.0782	116.19			0	0.052532	BRAF	BRAF:p.V600E:41	1	0.330613	BRAF,ZFHX3	ZFHX3:p.H1571R:48,BRAF:p.V600E:41	BRAF,ZFHX3	ZFHX3:p.H1571R:48,BRAF:p.V600E:41	2	0.712012			0	0.032709			0	0.052968			0	0.016579	-0.547324	11.1993	1	2.001	0.93
260	5775.05	12.4956	Follicular	Low	5.09	T2	NX	MX	Stage I	None		NOT HISPANIC OR LATINO			0	0.697933	101.266	134.576			0	0.053229			0	0.335			TP53BP1	TP53BP1:p.G976W:84	1	0.721459			0	0.033143			0	0.053671			0	0.016799	-0.083066	20.5571	1	2.01278	0.98
261	3339.07	11.7052	Classic	Intermediate	6.63	T3	N1b	M0	Stage IVA	Minimal (T3)	N1b	NOT HISPANIC OR LATINO			0	0.690142	72.0386	52.2758			0	0.052635			0	0.33126					0	0.713405			0	0.032773			0	0.053072			0	0.016612	0.311725	27.1282	1	2.00111	0.65
262	3326.7	11.6999	Tall Cell	Intermediate	4.11	T1a	N0	M0	Stage I	None	N0	NOT HISPANIC OR LATINO			0	0.688314	67.9432	51.7348			0	0.052495	BRAF	BRAF:p.V600E:17	1	0.330383	BRAF	BRAF:p.V600E:17	BRAF	BRAF:p.V600E:17	1	0.711516			0	0.032687			0	0.052931			0	0.016568	0.314805	7.43289	0.481776	2.0003	0.57
263	4393.11	12.101	Classic	Low	4	T2	N0	M0	Stage I	None	N0	NOT HISPANIC OR LATINO			0	0.690625	76.4637	56.0761			0	0.052671	ATR,BRAF	ATR:p.Q1073*:16,BRAF:p.V600E:26	2	0.331492	BRAF	BRAF:p.V600E:26	BRAF	BRAF:p.V600E:26	1	0.713905			0	0.032796	ATR	ATR:p.Q1073*:16	1	0.053109			0	0.016623	-0.390495	24.017	0.501574	2.00006	0.72
264	1890.32	10.8844	Classic	Low	3.73	T2	N0	M0	Stage I	None	N0	NOT HISPANIC OR LATINO			0	0.690245	71.1976	53.997			0	0.052642			0	0.33131					0	0.713512			0	0.032778			0	0.05308			0	0.016614	1.77015	-6.06254	0.181176	2.00018	0.22
265	3687.59	11.8485	Tall Cell	Intermediate	4.52	T1a	N1b	M0	Stage I	None	N1b	NOT HISPANIC OR LATINO			0	0.682061	65.8651	46.2882			0	0.052018	APC,BRAF	APC:p.D1714Y:10,BRAF:p.V600E:23	2	0.327381	BRAF	BRAF:p.V600E:23	APC,BRAF,NSD1	NSD1:p.N1488S:16,BRAF:p.V600E:23,APC:p.D1714Y:10	3	0.705052	APC	APC:p.D1714Y:10	1	0.03239			0	0.05245			0	0.016417	0.712137	23.0695	0.481776	2.00041	0.67
266	5175	12.3373	Classic	Low	3.4	T1a	N0	M0	Stage I	None	N0	NOT HISPANIC OR LATINO			0	0.684606	71.1996	41.975			0	0.052212			0	0.328603					0	0.707683			0	0.03251			0	0.052646			0	0.016478	-0.071415	15.3528	0.781986	2	0.64
267	2950.56	11.5268	Classic	Low	5.77	T1b	N0	M0	Stage I	None	N0	NOT HISPANIC OR LATINO			0	0.687015	77.9057	41.0596			0	0.052396	BRAF	BRAF:p.V600E:25	1	0.329759	BRAF,DNAH9	DNAH9:p.V3213I:28,BRAF:p.V600E:25	BRAF	BRAF:p.V600E:25	1	0.710173			0	0.032625			0	0.052831			0	0.016536	-0.971787	-9.7445	0.960152	2.0003	0.72
268	1882.62	10.8785	Follicular	Low	6.34	T2	N0	M0	Stage II	None	N0	NOT HISPANIC OR LATINO			0	0.717181	135.321	92.5643			0	0.054697			0	0.344239					0	0.741356			0	0.034057			0	0.055151			0	0.017262	0.899767	9.28244	0.950681	1.98753	0.89
269	1594.38	10.6388	Follicular	Low	3.28	T1a	N0	M0	Stage I	None	N0	NOT HISPANIC OR LATINO			0	0.710055	98.3673	76.4571			0	0.054153	BRAF	BRAF:p.PTPQQ490del:4	1	0.340818	BRAF	BRAF:p.PTPQQ490del:4	BRAF,RASA1	RASA1:p.G875A:21,BRAF:p.PTPQQ490del:4	2	0.733989			0	0.033719			0	0.054603			0	0.017091	1.18925	-15.6662	0.879044	2.00024	0.55
270	3530.03	11.7855	Other	NA		T3	N1a	M0	Stage I	Minimal (T3)		NOT HISPANIC OR LATINO	AKT1	AKT1:p.E17K:9	1	0.712647	119.844	135.15			0	0.054351	AKT1,BRAF	BRAF:p.V600E:44,AKT1:p.E17K:9	2	0.342062	BRAF	BRAF:p.V600E:44	AKT1,BRAF	BRAF:p.V600E:44,AKT1:p.E17K:9	2	0.736669			0	0.033842			0	0.054802			0	0.017153	-0.187019	46.8826	0.504074	2.00016	0.57
271	4320.88	12.0771	Tall Cell	Intermediate	6.1	T3	N1b	M0	Stage IVA	Minimal (T3)	N1b	NOT HISPANIC OR LATINO			0	0.71699	103.254	78.6595			0	0.054682	BRAF	BRAF:p.V600E:24	1	0.344147	BRAF	BRAF:p.V600E:24	BRAF	BRAF:p.V600E:24	1	0.741159			0	0.034048			0	0.055136			0	0.017258	-1.70345	33.1149	0.452886	2.00043	0.47
272	3431.43	11.7446	Classic	Low	4.51	T1b	N0	M0	Stage I	None	N0	NOT HISPANIC OR LATINO			0	0.719139	143.92	83.5169			0	0.054846	BRAF	BRAF:p.V600E:39	1	0.345179	BRAF	BRAF:p.V600E:39	APOL2,BRAF	BRAF:p.V600E:39,APOL2:p.A238V:100	2	0.74338			0	0.03415			0	0.055302			0	0.017309	-1.14022	19.8754	0.590189	2.00008	0.7
273	4640.22	12.18	Tall Cell	Intermediate	6.81	T3	N1a	M0	Stage III	Minimal (T3)		NOT HISPANIC OR LATINO			0	0.715023	127.408	87.4533			0	0.054532	BRAF	BRAF:p.V600E:29	1	0.343203	BRAF	BRAF:p.V600E:29	BRAF	BRAF:p.V600E:29	1	0.739125			0	0.033955			0	0.054985			0	0.01721	-0.946884	20.4122	0.494123	2.00048	0.68
274	1933.96	10.9173	Classic	Intermediate	3.7	T1b	N1a	M0	Stage I	None		NOT HISPANIC OR LATINO			0	0.719868	130.945	94.4235			0	0.054902	BRAF	BRAF:p.V600E:34	1	0.345528	BRAF	BRAF:p.V600E:34	BRAF	BRAF:p.V600E:34	1	0.744133			0	0.034185			0	0.055358			0	0.017327	-0.75289	4.26262	0.552717	1.99993	0.66
275	2495.57	11.2852	Tall Cell	Intermediate	5.18	T3	N0	M0	Stage III	Minimal (T3)	N0	NOT HISPANIC OR LATINO			0	0.713673	118.596	87.476			0	0.054429	BRAF,RB1	RB1:p.R798W:24,BRAF:p.V600E:48	2	0.342555	BRAF	BRAF:p.V600E:48	BRAF,RB1	RB1:p.R798W:24,BRAF:p.V600E:48	2	0.73773			0	0.033891			0	0.054881	RB1	RB1:p.R798W:24	1	0.017178	-0.84714	21.7301	1	2.00014	0.8
276	3171.34	11.6309	Classic	Low	3.46	T1b	N0	M0	Stage I	None	N0	NOT HISPANIC OR LATINO			0	0.698278	93.8391	116.229			0	0.053255	BRAF	BRAF:p.V600E:20	1	0.335165	BRAF	BRAF:p.V600E:20	BRAF	BRAF:p.V600E:20	1	0.721816			0	0.03316			0	0.053698			0	0.016807	0.84064	12.6131	0.413572	2.00127	0.49
277	1993.99	10.9614	Classic	Low	3.83	T1	N0	M0	Stage I	None	N0	NOT HISPANIC OR LATINO			0	0.721462	129.572	126.293			0	0.055023	BRAF	BRAF:p.V600E:24	1	0.346293	BRAF	BRAF:p.V600E:24	BRAF	BRAF:p.V600E:24	1	0.745781			0	0.034261			0	0.05548			0	0.017365	1.13405	3.11918	0.393516	2.00016	0.36
278	3925.1	11.9385	Classic	Low	4.36	T1b	N0	M0	Stage I	None	N0	NOT HISPANIC OR LATINO			0	0.711098	109.083	123.625			0	0.054233	BRAF	BRAF:p.V600E:16	1	0.341319	BRAF,ITPR2,SHANK1	SHANK1:p.G1245fs:2,ITPR2:p.R780H:10,BRAF:p.V600E:16	BRAF	BRAF:p.V600E:16	1	0.735068			0	0.033769			0	0.054683			0	0.017116	-0.289776	19.4127	0.361106	2.00009	0.37
279	3132.73	11.6132	Classic	Intermediate	6.25	T3	N0	M0	Stage III	Minimal (T3)	N0	NOT HISPANIC OR LATINO			0	0.717299	122.752	129.756			0	0.054706	BRAF,ESR1	ESR1:p.W383*:3,BRAF:p.V600E:30	2	0.344295	BRAF	BRAF:p.V600E:30	BRAF	BRAF:p.V600E:30	1	0.741478			0	0.034063			0	0.05516			0	0.017265	0.585882	-4.538	0.664315	2.00001	0.57
280	2351.18	11.1992	Follicular	Low	3.71	T1a	N0	M0	Stage I	None	N0	HISPANIC OR LATINO			0	0.716872	126.924	105.912			0	0.054673	NRAS	NRAS:p.Q61R:96	1	0.34409	NRAS	NRAS:p.Q61R:96	EZH1,NRAS	NRAS:p.Q61R:96,EZH1:p.M349L:6	2	0.741037			0	0.034043			0	0.055127			0	0.017255	1.83808	0.235573	1	2.00038	0.83
281	2158.14	11.0756	Classic	Low	3.55	T1b	N0	M0	Stage I	None	N0	NOT HISPANIC OR LATINO			0	0.710939	117.819	91.4893			0	0.054221			0	0.341243					0	0.734904			0	0.033761			0	0.054671			0	0.017112	1.36675	-2.76025	0.653162	1.99753	0.61
282	2908.73	11.5062	Follicular	Intermediate	5.38	T3	N1a	M0	Stage III	Minimal (T3)		NOT HISPANIC OR LATINO	TNR	TNR:p.I1033N:30	1	0.720333	127.025	122.187			0	0.054937	BRAF,GNAS	GNAS:p.G251R:15,BRAF:p.V600E:43	2	0.345751	BRAF	BRAF:p.V600E:43	BRAF	BRAF:p.V600E:43	1	0.744614			0	0.034207			0	0.055394			0	0.017338	-0.320871	-5.09207	0.879044	2.00009	0.86
283	3756.34	11.8751	Tall Cell	Intermediate	4.81	T3	N1a	M0	Stage III	Minimal (T3)		NOT HISPANIC OR LATINO			0	0.712546	120.466	98.8802			0	0.054343	BRAF	BRAF:p.V600E:30	1	0.342014	BRAF	BRAF:p.V600E:30	BRAF	BRAF:p.V600E:30	1	0.736564			0	0.033837			0	0.054795			0	0.017151	-0.156318	14.1766	0.529508	2.00007	0.54
284	1933.79	10.9172	Follicular	Low	3.73	T2	N0	M0	Stage I	None	N0	HISPANIC OR LATINO			0	0.716454	123.543	102.71			0	0.054641	NRAS	NRAS:p.Q61R:88	1	0.34389	NRAS	NRAS:p.Q61R:88	NRAS	NRAS:p.Q61R:88	1	0.740604			0	0.034023			0	0.055095			0	0.017245	0.664669	-18.5992	0.890944	1.99125	0.78
285	5935.22	12.5351	Classic	Intermediate	6.88	T3	N1b	M0	Stage IVA	Minimal (T3)	N1b	NOT HISPANIC OR LATINO	FIGF	FIGF:p.K286Q:3	1	0.712985	130.116	87.1967			0	0.054377	BRAF	BRAF:p.V600E:27	1	0.342225	BRAF	BRAF:p.V600E:27	BRAF	BRAF:p.V600E:27	1	0.737019			0	0.033858			0	0.054828			0	0.017161	-0.33967	17.4047	0.879044	1.98761	0.78
286	3035.27	11.5676	Classic	Low	4.38	T1b	N0	M0	Stage I	None	N0	NOT HISPANIC OR LATINO	SYK,YWHAE	YWHAE:p.D157V:10,SYK:p.T283A:6	2	0.722708	141.649	127.333			0	0.055118	BRAF,SYK	SYK:p.T283A:6,BRAF:p.V600E:35	2	0.346892	BRAF,OBSCN	OBSCN:p.V2449M:3,BRAF:p.V600E:35	BRAF	BRAF:p.V600E:35	1	0.747069			0	0.03432			0	0.055576			0	0.017395	0.029694	-3.9351	0.655424	1.98734	0.72
287	4164.87	12.0241	Classic	Low	3.99	T1b	N0	M0	Stage I	None	N0	NOT HISPANIC OR LATINO			0	0.70616	98.0427	112.43			0	0.053856	BRAF	BRAF:p.V600E:29	1	0.338949	BRAF	BRAF:p.V600E:29	BRAF	BRAF:p.V600E:29	1	0.729963			0	0.033534			0	0.054304			0	0.016997	-0.357863	11.5382	0.620279	1.99999	0.7
288	2074.31	11.0184	Classic	Low	3.55	T1b	N0	M0	Stage I	None	N0	NOT HISPANIC OR LATINO	LAMA2	LAMA2:p.R1408H:5	1	0.716825	129.22	103.705			0	0.05467	BRAF	BRAF:p.V600E:41	1	0.344068	BRAF	BRAF:p.V600E:41	BRAF,BRE	BRE:p.I60L:3,BRAF:p.V600E:41	2	0.740988			0	0.03404			0	0.055124			0	0.017254	-0.777594	1.72095	1	2.01316	0.93
289	3383.14	11.7241	Classic	Low	6.29	T2	N0	M0	Stage II	None	N0	NOT HISPANIC OR LATINO	SOS1	SOS1:p.C441Y:4	1	0.706837	81.2726	75.2537			0	0.053908	BRAF	BRAF:p.V600E:19	1	0.339274	BRAF	BRAF:p.V600E:19	BRAF,SOS1	SOS1:p.C441Y:4,BRAF:p.V600E:19	2	0.730663			0	0.033566			0	0.054356			0	0.017013	-0.874498	16.1937	1	2.00004	0.66
290	1214.12	10.2457	Follicular	Intermediate	5.72	T1b	N1b	M0	Stage IVA	Minimal (T3)	N1b	NOT HISPANIC OR LATINO			0	0.66715	68.9678	75.5896			0	0.050881	HRAS	HRAS:p.Q61R:15	1	0.320224	HRAS	HRAS:p.Q61R:15	HRAS	HRAS:p.Q61R:15	1	0.689638			0	0.031682			0	0.051304			0	0.016058	1.29296	-4.82433	0.627319	1.98745	0.6
291	4367.26	12.0925	Follicular	Intermediate	5.87	T3	N0	M0	Stage III	Minimal (T3)	N0	NOT HISPANIC OR LATINO	ITGB3	ITGB3:p.E338K:21	1	0.707705	85.0038	77.8143			0	0.053974	BRAF	BRAF:p.V600E:22	1	0.33969	BRAF,MLL3	MLL3:p.S3213L:36,BRAF:p.V600E:22	BRAF,MLL3	MLL3:p.S3213L:36,BRAF:p.V600E:22	2	0.731561			0	0.033607			0	0.054422			0	0.017034	0.625939	-12.0641	0.57129	1.99984	0.53
292	4370.65	12.0936	Tall Cell	Intermediate	5.65	T1b	N1a	M0	Stage III	None		NOT HISPANIC OR LATINO	PIK3CB	PIK3CB:p.D1067V:5	1	0.702012	75.2434	78.1244			0	0.05354	BRAF	BRAF:p.V600E:3	1	0.336958	BRAF,ZFHX3	ZFHX3:p.Q2304R:3,BRAF:p.V600E:3	BRAF,ZFHX3	ZFHX3:p.Q2304R:3,BRAF:p.V600E:3	2	0.725675			0	0.033337			0	0.053985			0	0.016897	-0.56113	33.3579	0.346717	3.99995	0.16
293	3056.42	11.5776	Classic	Intermediate	5.91	T2	N1a	M0	Stage III	Minimal (T3)		NOT HISPANIC OR LATINO	TNXB	TNXB:p.P3398S:3	1	0.710453	88.4106	74.8044			0	0.054184	BRAF	BRAF:p.V600E:27	1	0.341009	BRAF,ZFHX3	ZFHX3:p.G1022D:3,BRAF:p.V600E:27	BRAF,ZFHX3	ZFHX3:p.G1022D:3,BRAF:p.V600E:27	2	0.734401			0	0.033738			0	0.054634			0	0.0171	-0.294223	4.63894	0.761381	2	0.65
294	2788.49	11.4453	Classic	Intermediate	4.43	T1b	N1b	M0	Stage I	Minimal (T3)	N1b	NOT HISPANIC OR LATINO			0	0.705377	80.5669	84.099			0	0.053796	BRAF	BRAF:p.V600E:27	1	0.338573	BRAF	BRAF:p.V600E:27	BRAF	BRAF:p.V600E:27	1	0.729153			0	0.033497			0	0.054243			0	0.016978	-1.02915	24.2479	0.611769	2.00031	0.7
295	2820.28	11.4616	Classic	Intermediate	5.28	T2	N1b	M0	Stage IVA	None	N1b	NOT HISPANIC OR LATINO			0	0.700101	77.3654	85.3354			0	0.053394	BRAF	BRAF:p.V600E:8	1	0.336041	BRAF,ITPR2	ITPR2:p.V483I:18,BRAF:p.V600E:8	BRAF	BRAF:p.V600E:8	1	0.723701			0	0.033246			0	0.053838			0	0.016851	-0.840069	16.2565	0.452477	2.00015	0.5
296	3587.94	11.8089	Classic	Intermediate	4.63	T1b	N1a	M0	Stage III	None		NOT HISPANIC OR LATINO			0	0.699101	76.8614	78.7998			0	0.053318	BRAF	BRAF:p.V600E:19	1	0.33556	BRAF,CD163	CD163:p.G230R:10,BRAF:p.V600E:19	BRAF	BRAF:p.V600E:19	1	0.722666			0	0.033199			0	0.053761			0	0.016827	-0.226089	10.5948	0.879044	1.99992	0.84
297	3184.82	11.637	Tall Cell	Intermediate	6.2	T3	N1a	M0	Stage III	Minimal (T3)		NOT HISPANIC OR LATINO			0	0.703359	77.7151	77.9612			0	0.053643	BRAF	BRAF:p.V600E:10	1	0.337604	BRAF,TRPM4	TRPM4:p.G215D:12,BRAF:p.V600E:10	BRAF	BRAF:p.V600E:10	1	0.727068			0	0.033401			0	0.054088			0	0.01693	0.21956	10.4315	0.791468	2.00012	0.74
298	1468.07	10.5197	Follicular	Intermediate	6.03	T3	N0	M0	Stage III	None	N0	NOT HISPANIC OR LATINO	COL4A6	COL4A6:p.P1041R:11	1	0.688737	89.7138	70.1011			0	0.052527	DNMT3A	DNMT3A:p.W313*:7	1	0.330586			DNMT3A	DNMT3A:p.W313*:7	1	0.711953			0	0.032707			0	0.052964			0	0.016578	1.8416	-8.32739	0.464891	1.9981	0.52
299	4549.57	12.1515	Classic	Intermediate	4	T1b	N1b	M0	Stage I	None	N1b	NOT HISPANIC OR LATINO			0	0.68748	78.4034	73.2059			0	0.052432			0	0.329982					0	0.710653			0	0.032647			0	0.052867			0	0.016547	-2.26536	44.5413	0.481776	2.00047	0.66
300	882.528	9.7855	Classic	Low	5.4	T2	N0	M0	Stage II	None	N0	NOT HISPANIC OR LATINO	LAMA4,LAMA5	LAMA4:p.T317S:3,LAMA5:p.Q3178E:20	2	0.706006	92.2578	75.9305			0	0.053844			0	0.338875					0	0.729804			0	0.033527			0	0.054292			0	0.016993	0.086886	-32.5958	0.5822	2.93712	0.7
301	2075.7	11.0194	Classic	Intermediate	6.55	T3	N0	M0	Stage III	Minimal (T3)	N0	NOT HISPANIC OR LATINO			0	0.705015	80.4265	78.471			0	0.053769	BRAF	BRAF:p.V600E:18	1	0.338399	BRAF	BRAF:p.V600E:18	BRAF	BRAF:p.V600E:18	1	0.72878			0	0.03348			0	0.054216			0	0.01697	0.275292	-0.836368	0.791468	2.0003	0.63
302	2156.83	11.0747	Tall Cell	Intermediate	5.43	T3	N1a	M0	Stage III	Minimal (T3)		NOT HISPANIC OR LATINO			0	0.702472	77.6959	78.0215			0	0.053575	BRAF	BRAF:p.V600E:24	1	0.337179	BRAF	BRAF:p.V600E:24	BRAF	BRAF:p.V600E:24	1	0.726151			0	0.033359			0	0.05402			0	0.016908	-1.22167	8.40227	1	2.00069	0.82
303	1782.71	10.7999	Follicular	Low	4.76	T1b	N0	M0	Stage I	None	N0	NOT HISPANIC OR LATINO			0	0.70161	83.3387	76.9943			0	0.053509			0	0.336765					0	0.72526			0	0.033318			0	0.053954			0	0.016888	0.223047	1.31717	1	2.00016	0.47
304	3200.32	11.644	Classic	Intermediate	6.58	T3	N1a	M0	Stage III	None		NOT HISPANIC OR LATINO			0	0.684969	77.2225	74.1103			0	0.05224	BRAF	BRAF:p.V600E:33	1	0.328777	BRAF,MLL3,TRPM4	TRPM4:p.R1095*:7,MLL3:p.Q3591*:5,BRAF:p.V600E:33	BRAF,MLL3,PPM1D	PPM1D:p.N574fs:22,MLL3:p.Q3591*:5,BRAF:p.V600E:33	3	0.708058			0	0.032528	PPM1D	PPM1D:p.N574fs:22	1	0.052674			0	0.016487	-1.08807	20.9083	1	2	0.98
305	2861.73	11.4827	Classic	Low	5.26	T2	N0	M0	Stage II	None	N0	NOT HISPANIC OR LATINO			0	0.685582	74.8775	73.2026			0	0.052287	BRAF	BRAF:p.V600E:22	1	0.329072	BRAF,CD163	CD163:p.S610P:9,BRAF:p.V600E:22	BRAF	BRAF:p.V600E:22	1	0.708692			0	0.032557			0	0.052721			0	0.016502	0.226877	19.7468	0.452824	4.00054	0.63
306	2727.24	11.4132	Classic	Low	5	T2	N0	M0	Stage II	None	N0	NOT HISPANIC OR LATINO	RPS6KB2	RPS6KB2:p.R364W:5	1	0.690413	80.9023	81.4661			0	0.052655	BRAF,SMARCA4	SMARCA4:p.P930L:3,BRAF:p.V600E:35	2	0.33139	BRAF	BRAF:p.V600E:35	BRAF,SMARCA4	SMARCA4:p.P930L:3,BRAF:p.V600E:35	2	0.713685			0	0.032786			0	0.053093			0	0.016618	-0.746317	13.0536	0.970393	2.00005	0.85
307	3961.39	11.9518	Tall Cell	Intermediate	7.05	T3	N0	M0	Stage III	Minimal (T3)	N0	HISPANIC OR LATINO			0	0.707619	84.5873	81.1103	TBC1D7	TBC1D7:p.E184*:15	1	0.053967	BRAF	BRAF:p.V600E:23	1	0.339649	BRAF,TRPM4	TRPM4:p.S388P:3,BRAF:p.V600E:23	BRAF	BRAF:p.V600E:23	1	0.731471			0	0.033603			0	0.054416			0	0.017032	-1.52163	40.4247	1	2.00001	0.64
308	2517.62	11.2978	Classic	Intermediate	4.53	T3	N1a	M0	Stage I	Minimal (T3)		NOT HISPANIC OR LATINO			0	0.710927	85.2289	106.415			0	0.05422	BRAF	BRAF:p.V600E:18	1	0.341237	BRAF	BRAF:p.V600E:18	BRAF	BRAF:p.V600E:18	1	0.734891			0	0.03376			0	0.05467			0	0.017112	0.493615	5.74889	1	2.00023	0.65
309	2680.31	11.3882	Classic	Intermediate	4.7	T3	N1a	M0	Stage I	Minimal (T3)		NOT HISPANIC OR LATINO	THBS1	THBS1:p.D1001N:17	1	0.694491	81.4812	75.0985			0	0.052966	BRAF	BRAF:p.V600E:20	1	0.333348	BRAF	BRAF:p.V600E:20	AZGP1,BRAF	BRAF:p.V600E:20,AZGP1:p.I96M:6	2	0.717901			0	0.03298			0	0.053406			0	0.016716	-1.1122	11.9357	1	2.00002	1
310	2551.61	11.3172	Classic	Intermediate	4.15	T2	N1a	M0	Stage I	None		NOT HISPANIC OR LATINO			0	0.700227	77.3463	81.8471			0	0.053404	BRAF	BRAF:p.V600E:19	1	0.336101	BRAF	BRAF:p.V600E:19	BRAF	BRAF:p.V600E:19	1	0.72383			0	0.033252			0	0.053847			0	0.016854	-0.83389	1.7115	1	1.9996	0.79
311	1397.71	10.4489	Follicular	Low	4.84	T2	N0	M0	Stage II	None	N0	NOT HISPANIC OR LATINO			0	0.704412	90.9387	82.1085			0	0.053723	NRAS	NRAS:p.Q61R:72	1	0.33811	NRAS,TG	TG:p.K1534E:6,NRAS:p.Q61R:72	NRAS	NRAS:p.Q61R:72	1	0.728157			0	0.033451			0	0.054169			0	0.016955	1.32712	-11.4538	0.664175	2.00022	0.73
312	2286.18	11.1587	Classic	Low	4.5	T1a	N0	M0	Stage I	None	N0	NOT HISPANIC OR LATINO			0	0.715745	151.341	75.5699			0	0.054587	BRAF	BRAF:p.V600E:41	1	0.343549	BRAF	BRAF:p.V600E:41	BRAF	BRAF:p.V600E:41	1	0.739871			0	0.033989			0	0.055041			0	0.017228	-0.439228	-2.82095	0.529508	2.00006	0.69
313	2819.74	11.4613	Classic	Low	5.99	T1b	N0	M0	Stage I	None	N0	NOT HISPANIC OR LATINO			0	0.682942	69.9047	78.1976			0	0.052085	BRAF	BRAF:p.V600E:28	1	0.327804	BRAF	BRAF:p.V600E:28	BRAF	BRAF:p.V600E:28	1	0.705963			0	0.032431			0	0.052518			0	0.016438	0.087516	16.4201	0.920479	1.99985	0.87
314	4037.31	11.9792	Classic	Intermediate	5.34	T3	N0	M0	Stage I	Minimal (T3)	N0	NOT HISPANIC OR LATINO			0	0.696631	88.5627	88.3385			0	0.05313	BRAF	BRAF:p.V600E:25	1	0.334375	BRAF	BRAF:p.V600E:25	BRAF	BRAF:p.V600E:25	1	0.720114			0	0.033082			0	0.053571			0	0.016768	0.356895	1.57277	0.87337	2.02634	0.82
315	4506.82	12.1379	Tall Cell	Intermediate	7.18	T3	N0	M0	Stage III	Minimal (T3)	N0	NOT HISPANIC OR LATINO			0	0.691047	77.9726	87.3504			0	0.052704	BRAF	BRAF:p.V600E:15	1	0.331695	BRAF,GPR98	GPR98:p.K4611R:19,BRAF:p.V600E:15	BRAF	BRAF:p.V600E:15	1	0.714341			0	0.032816			0	0.053141			0	0.016633	0.151848	14.5751	0.340439	2.00065	0.66
316	4102.4	12.0023	Classic	Low	3.57	T1b	N0	M0	Stage I	None	N0	NOT HISPANIC OR LATINO			0	0.696467	86.0203	74.7167			0	0.053117	BRAF	BRAF:p.V600E:36	1	0.334296	BRAF,EVPL	EVPL:p.Q909*:5,BRAF:p.V600E:36	BRAF	BRAF:p.V600E:36	1	0.719943			0	0.033074			0	0.053558			0	0.016764	-1.02684	15.3491	0.718314	1.96342	0.76
317	3253.59	11.6678	Follicular	Low	3.57	T1a	N0	M0	Stage I	None	N0	NOT HISPANIC OR LATINO			0	0.690085	83.8625	88.0028			0	0.05263	BRAF	BRAF:p.V600E:10	1	0.331233	BRAF	BRAF:p.V600E:10	BRAF	BRAF:p.V600E:10	1	0.713346			0	0.032771			0	0.053067			0	0.01661	2.22018	0.296387	0.205652	4.02156	0.14
318	1743.98	10.7682	Follicular	Low	6.23	T2	N0	M0	Stage II	None	N0	NOT HISPANIC OR LATINO			0	0.690666	85.3034	80.3233			0	0.052675			0	0.331512			PPM1D	PPM1D:p.C478fs:5	1	0.713947			0	0.032798	PPM1D	PPM1D:p.C478fs:5	1	0.053112			0	0.016624	1.64818	-26.8195	0.555188	2.00003	0.75
319	2889.1	11.4964	Classic	Low	5.94	T2	N0	M0	Stage II	None	N0	NOT HISPANIC OR LATINO	FGF7,IGF1R	IGF1R:p.P327H:3,FGF7:p.W156*:3	2	0.69005	78.3545	82.2598			0	0.052628	BRAF,IGF1R	IGF1R:p.P327H:3,BRAF:p.V600E:33	2	0.331216	BRAF	BRAF:p.V600E:33	BRAF	BRAF:p.V600E:33	1	0.71331			0	0.032769			0	0.053065			0	0.016609	-0.926904	21.6786	1	2.00016	0.74
320	3245.45	11.6642	Tall Cell	Intermediate	7.39	T3	N1a	M0	Stage III	Minimal (T3)		NOT HISPANIC OR LATINO	VEGFA	VEGFA:p.E31G:5	1	0.689938	78.4732	79.0586			0	0.052619	BRAF	BRAF:p.V600E:30	1	0.331163	BRAF	BRAF:p.V600E:30	BRAF	BRAF:p.V600E:30	1	0.713195			0	0.032764			0	0.053056			0	0.016607	-1.05599	16.3638	0.711159	2.00001	0.79
321	2098.61	11.0352	Follicular	Low	5.5	T1b	N0	M0	Stage I	None	N0	NOT HISPANIC OR LATINO	ITGA10,THBS2	ITGA10:p.R613Q:33,THBS2:p.R460C:23	2	0.691445	77.8225	72.5433			0	0.052734	NRAS	NRAS:p.Q61R:55	1	0.331886	CHEK2,NRAS	NRAS:p.Q61R:55,CHEK2:p.L391F:26	NRAS	NRAS:p.Q61R:55	1	0.714752			0	0.032835	CHEK2	CHEK2:p.L391F:26	1	0.053172			0	0.016643	0.318245	-11.2508	0.666929	1.98806	0.68
322	2998.06	11.5498	Classic	Intermediate	6.75	T2	N0	M0	Stage II	Minimal (T3)	N0	[Not Available]			0	0.69461	81.1808	82.45			0	0.052975	BRAF	BRAF:p.V600E:30	1	0.333405	BRAF	BRAF:p.V600E:30	BRAF	BRAF:p.V600E:30	1	0.718024			0	0.032986			0	0.053415			0	0.016719	-0.846384	8.53871	1	4.00011	0.75
323	4492.87	12.1334	Classic	Intermediate	6.41	T3	N0	M0	Stage III	Minimal (T3)	N0	[Not Available]	ITGA3	ITGA3:p.D790N:42	1	0.690138	80.4	80.6814			0	0.052634	BRAF	BRAF:p.V600E:32	1	0.331258	BRAF	BRAF:p.V600E:32	BRAF	BRAF:p.V600E:32	1	0.713401			0	0.032773			0	0.053072			0	0.016611	-0.534648	25.7636	0.930371	2	0.93
324	2700.85	11.3992	Classic	Intermediate	3.76	T2	N1b	M0	Stage I	None	N1b	NOT HISPANIC OR LATINO			0	0.693171	80.9048	80.1107			0	0.052866	BRAF	BRAF:p.V600E:18	1	0.332714	BRAF,OBSCN	OBSCN:p.A1436T:4,BRAF:p.V600E:18	BRAF	BRAF:p.V600E:18	1	0.716537			0	0.032917			0	0.053305			0	0.016684	-0.829987	31.7504	0.443484	2.00059	0.4
325	2243.33	11.1314	Follicular	Intermediate	6.03	T3	N0	M0	Stage III	None	N0	NOT HISPANIC OR LATINO			0	0.712023	115.129	140.6			0	0.054303	BRAF	BRAF:p.V600E:34	1	0.341763	BRAF	BRAF:p.V600E:34	BRAF	BRAF:p.V600E:34	1	0.736024			0	0.033812			0	0.054755			0	0.017138	0.820225	16.7116	0.824205	2.00003	0.77
326	5408.68	12.4011	Follicular	Low	4.2	T1b	N0	M0	Stage I	None	N0	NOT HISPANIC OR LATINO			0	0.719802	133.714	148.357			0	0.054897			0	0.345497					0	0.744065			0	0.034182			0	0.055353			0	0.017325	0.651013	-28.8822	0.899866	2.00013	0.86
327	3958.03	11.9506	Classic	Intermediate	4.97	T3	N1a	M0	Stage I	Minimal (T3)		NOT HISPANIC OR LATINO			0	0.719996	132.815	129.3			0	0.054911	BRAF	BRAF:p.V600E:33	1	0.34559	BRAF	BRAF:p.V600E:33	BRAF	BRAF:p.V600E:33	1	0.744266			0	0.034191			0	0.055368			0	0.01733	-1.12475	16.4349	0.960152	2	0.97
328	2180.84	11.0907	Classic	Intermediate	6.13	T3	N0	M0	Stage III	Minimal (T3)	N0	NOT HISPANIC OR LATINO			0	0.712262	112.479	114.334			0	0.054322	BRAF	BRAF:p.V600E:35	1	0.341877	BRAF	BRAF:p.V600E:35	BRAF	BRAF:p.V600E:35	1	0.736271			0	0.033824			0	0.054773			0	0.017144	0.013632	7.68259	1	2.00038	1
329	2898.1	11.5009	Classic	Low	3.76	T2	N0	M0	Stage I	None	N0	[Not Available]			0	0.721054	136.033	137.147			0	0.054992	BRAF	BRAF:p.V600E:42	1	0.346098	BRAF	BRAF:p.V600E:42	BRAF	BRAF:p.V600E:42	1	0.74536	BCL9	BCL9:p.R584I:6	1	0.034241			0	0.055449			0	0.017356	-1.22303	26.6166	0.891912	1.9879	0.8
330	1841.54	10.8467	Follicular	Low	3.64	T1b	N0	M0	Stage I	None	N0	HISPANIC OR LATINO			0	0.723134	149.972	125.033			0	0.055151	NRAS	NRAS:p.Q61R:124	1	0.347096	NRAS	NRAS:p.Q61R:124	NRAS	NRAS:p.Q61R:124	1	0.747509			0	0.03434			0	0.055609			0	0.017406	1.13549	-13.029	0.731546	2.00058	0.74
331	1621.32	10.663	Follicular	Intermediate	5.5	T3	N0	M0	Stage III	None	N0	NOT HISPANIC OR LATINO			0	0.71691	135.36	112.471			0	0.054676			0	0.344109					0	0.741076			0	0.034045			0	0.05513			0	0.017256	0.781636	-32.3493	0.560731	2	0.54
332	2707.11	11.4025	Classic	Intermediate	5.61	T3	N0	M0	Stage III	Minimal (T3)	N0	[Not Available]			0	0.720416	135.767	147.447			0	0.054944	BRAF,MLL	MLL:p.D2718V:5,BRAF:p.V600E:49	2	0.345792	BRAF,MLL	MLL:p.D2718V:5,BRAF:p.V600E:49	BRAF,MLL	MLL:p.D2718V:5,BRAF:p.V600E:49	2	0.7447			0	0.034211			0	0.0554			0	0.01734	-0.539709	-0.71041	0.823166	1.96579	0.77
333	2670.41	11.3828	Classic	Low	4.81	T1b	N0	M0	Stage I	None	N0	NOT HISPANIC OR LATINO			0	0.715342	119.229	137.834			0	0.054557	BRAF	BRAF:p.V600E:14	1	0.343356	BRAF	BRAF:p.V600E:14	BRAF	BRAF:p.V600E:14	1	0.739455			0	0.03397			0	0.05501			0	0.017218	0.950469	11.3046	0.408698	3.99994	0.27
334	1494.98	10.5459	Follicular	Low	3.7	T1b	N0	M0	Stage I	None	N0	NOT HISPANIC OR LATINO	COL4A1	COL4A1:p.G832R:6	1	0.715062	119.829	143.15			0	0.054535	HRAS	HRAS:p.Q61R:62	1	0.343222	HRAS	HRAS:p.Q61R:62	HRAS	HRAS:p.Q61R:62	1	0.739166			0	0.033957			0	0.054988			0	0.017211	1.16889	5.31577	0.851986	1.98843	0.84
335	2911.4	11.5075	Classic	Low	5	T2	NX	M0	Stage I	None		NOT HISPANIC OR LATINO			0	0.68578	72.3505	45.3956			0	0.052302			0	0.329167					0	0.708897			0	0.032566			0	0.052736			0	0.016507	1.23871	-18.343	1	2.00052	0.85
336	3695	11.8514	Classic	Intermediate	6.48	T3	N1b	M0	Stage IVA	Minimal (T3)	N1b	NOT HISPANIC OR LATINO	MYC	MYC:p.L348P:3	1	0.716619	138.335	145.11			0	0.054654	MYC	MYC:p.L348P:3	1	0.343969					0	0.740775	MYC	MYC:p.L348P:3	1	0.034031			0	0.055108			0	0.017249	0.351549	28.685	0.753885	1.98222	0.67
337	1952.69	10.9312	Follicular	Low	4.39	T2	NX	MX	Stage I	None		NOT HISPANIC OR LATINO	TLR4	TLR4:p.V338A:14	1	0.702087	78.2797	79.0132			0	0.053546			0	0.336994	TG	TG:p.R950Q:4			0	0.725753			0	0.033341			0	0.05399			0	0.016899	1.6001	-16.0571	0.718314	2.00044	0.7
338	4140.27	12.0155	Classic	High	10.55	T4a	N1b	M1	Stage IVC	[Not Available]	N1b	NOT HISPANIC OR LATINO			0	0.721524	146.612	125.441			0	0.055028	BRAF	BRAF:p.V600E:58	1	0.346323	BRAF	BRAF:p.V600E:58	BRAF	BRAF:p.V600E:58	1	0.745845			0	0.034264			0	0.055485			0	0.017367	-1.24693	11.9909	1	2.00035	0.89
339	5771.78	12.4948	Classic	Intermediate	3.82	T2	N1a	M0	Stage I	None		NOT HISPANIC OR LATINO	LPAR6	LPAR6:p.E318K:66	1	0.72096	136.241	140.544			0	0.054985			0	0.346053					0	0.745263			0	0.034237			0	0.055442			0	0.017353	-0.480173	21.9469	0.879044	2.0006	0.87
340	2892.91	11.4983	Classic	Intermediate	5.8	T1b	N1a	M0	Stage III	None		NOT HISPANIC OR LATINO	COL3A1,KDR	COL3A1:p.P1057A:4,KDR:p.E759K:4	2	0.719874	94.4741	97.4032			0	0.054902	BRAF,KDR	KDR:p.E759K:4,BRAF:p.V600E:22	2	0.345531	BRAF	BRAF:p.V600E:22	BRAF,RSBN1L	RSBN1L:p.V767A:4,BRAF:p.V600E:22	2	0.74414			0	0.034185			0	0.055358			0	0.017327	-1.41092	12.0024	0.71525	1.98615	0.66
341	3934.98	11.9421	Classic	Intermediate	4.45	T2	N1	M0	Stage I	None		NOT HISPANIC OR LATINO	GYS2	GYS2:p.E71Q:7	1	0.68378	58.6165	55.1031			0	0.052149			0	0.328206					0	0.706829			0	0.032471			0	0.052583			0	0.016458	0.246076	23.9219	0.474528	2.00389	0.49
342	3150.11	11.6212	Classic	Intermediate	4.6	T2	N1	M0	Stage I	None		NOT HISPANIC OR LATINO			0	0.68113	66.6135	56.9022			0	0.051947			0	0.326935	CHEK2	CHEK2:p.N186S:6			0	0.70409			0	0.032345	CHEK2	CHEK2:p.N186S:6	1	0.052379			0	0.016395	0.184525	2.38458	0.86404	1.98623	0.92
343	3804.18	11.8934	Classic	Intermediate	3.7	T1	N1	M0	Stage I	None		NOT HISPANIC OR LATINO			0	0.688829	70.5157	66.5495			0	0.052534			0	0.33063					0	0.712048			0	0.032711			0	0.052971			0	0.01658	-0.784622	21.1359	0.514121	2.00103	0.52
344	3614.72	11.8197	Classic	Low	5.28	T2	N0	M0	Stage II	None	N0	NOT HISPANIC OR LATINO			0	0.712841	139.49	159.795			0	0.054366	BRAF	BRAF:p.V600E:35	1	0.342156	BRAF	BRAF:p.V600E:35	BRAF	BRAF:p.V600E:35	1	0.73687			0	0.033851			0	0.054817			0	0.017158	-1.48399	26.3188	1	2.00013	0.79
345	3730.07	11.865	Classic	Intermediate	3.55	T2	N1	M0	Stage I	None		NOT HISPANIC OR LATINO			0	0.720962	154.249	134.087			0	0.054985			0	0.346053	TG	TG:p.C1306S:47			0	0.745264			0	0.034237			0	0.055442			0	0.017353	-0.072127	12.7498	1	2.00038	0.79
346	3257.25	11.6694	Classic	Intermediate	4	T2	N1	M0	Stage I	None		NOT HISPANIC OR LATINO			0	0.700069	74.1979	61.6676			0	0.053392			0	0.336025					0	0.723667			0	0.033245			0	0.053835			0	0.01685	1.42001	1.17046	0.247421	2	0.04
347	4754.79	12.2152	Classic	Intermediate	5.45	T3	N1	M0	Stage I	Minimal (T3)		NOT HISPANIC OR LATINO			0	0.718339	127.647	134.582			0	0.054785			0	0.344795					0	0.742553			0	0.034112			0	0.05524			0	0.01729	-0.230051	35.4643	1	2.00043	0.83
348	2039.23	10.9938	Other	NA		T2	N0	M0	Stage II	None	N0	NOT HISPANIC OR LATINO	AKT1	AKT1:p.E133D:22	1	0.678861	68.7829	56.7291			0	0.051774	AKT1,BRAF,ERBB4	ERBB4:p.S1105C:37,BRAF:p.V600E:30,AKT1:p.E133D:22	3	0.325845	BRAF,OBSCN,SHANK1	SHANK1:p.P424fs:2,OBSCN:p.R4748L:5,BRAF:p.V600E:30	AKT1,BRAF	BRAF:p.V600E:30,AKT1:p.E133D:22	2	0.701744			0	0.032238			0	0.052204			0	0.01634	-1.11622	-4.27174	1	1.98453	0.86
349	4858.94	12.2464	Classic	Intermediate	4.21	T3	N1a	M0	Stage III	None		NOT HISPANIC OR LATINO			0	0.692642	74.8792	56.7161			0	0.052825	BRAF	BRAF:p.V600E:21	1	0.33246	BRAF	BRAF:p.V600E:21	BRAF	BRAF:p.V600E:21	1	0.715989			0	0.032892			0	0.053264			0	0.016672	-1.28427	21.3144	0.51204	2.0009	0.64
350	3046.97	11.5732	Follicular	Low	3.79	T2	N0	M0	Stage II	None	N0	NOT HISPANIC OR LATINO			0	0.665564	53.167	53.289			0	0.05076			0	0.319463					0	0.687999			0	0.031606			0	0.051182			0	0.01602	1.38746	-9.91138	1	2.0001	0.83
351	2985.07	11.5435	Tall Cell	Intermediate		T1a	N1a	M0	Stage I	[Not Available]		NOT HISPANIC OR LATINO	MET	MET:p.E1378Q:11	1	0.682632	63.9197	64.0454			0	0.052062	BRAF,MET	MET:p.E1378Q:11,BRAF:p.V600E:24	2	0.327655	BRAF,SPTA1	SPTA1:p.E1226K:8,BRAF:p.V600E:24	BRAF,MET	MET:p.E1378Q:11,BRAF:p.V600E:24	2	0.705642			0	0.032417			0	0.052494			0	0.016431	-0.647923	42.5511	0.511622	2.00009	0.72
352	3804.49	11.8935	Tall Cell	Intermediate	6.71	T3	N0	M0	Stage III	Minimal (T3)	N0	NOT HISPANIC OR LATINO			0	0.672716	57.3553	53.2238			0	0.051306	BRAF	BRAF:p.V600E:7	1	0.322896	BRAF	BRAF:p.V600E:7	BRAF	BRAF:p.V600E:7	1	0.695392			0	0.031946			0	0.051732			0	0.016192	-1.84946	22.8554	0.182664	2.00045	0.15
353	1995.41	10.9625	Follicular	Intermediate	4.59	T2	N1	M0	Stage III	None		NOT HISPANIC OR LATINO			0	0.670979	54.7008	93.6673			0	0.051173	NRAS	NRAS:p.Q61R:52	1	0.322062	NRAS	NRAS:p.Q61R:52	NRAS	NRAS:p.Q61R:52	1	0.693596			0	0.031863			0	0.051598			0	0.01615	1.79729	-2.13162	1	2.00003	0.76
354	1925.33	10.9109	Classic	Low		T1b	N0	M0	Stage I	[Not Available]	N0	NOT HISPANIC OR LATINO			0	0.648632	45.783	48.5747			0	0.049469	NRAS	NRAS:p.Q61R:31	1	0.311336	NRAS,TG	TG:p.Q1246P:10,NRAS:p.Q61R:31	NRAS	NRAS:p.Q61R:31	1	0.670496			0	0.030802			0	0.04988			0	0.015612	1.1633	-13.4216	0.96091	2.00004	0.85
355	2401.2	11.2295	Follicular	Low	3.88	T2	N0	M0	Stage I	None	N0	NOT HISPANIC OR LATINO			0	0.686577	66.6178	52.9604			0	0.052363	HRAS	HRAS:p.Q61R:32	1	0.329549	HRAS	HRAS:p.Q61R:32	HRAS	HRAS:p.Q61R:32	1	0.709721			0	0.032604			0	0.052798			0	0.016526	1.03901	6.04136	0.46987	1.98875	0.49
356	3100.08	11.5981	Classic	Intermediate	5.94	T3	N1a	M0	Stage III	Minimal (T3)		NOT HISPANIC OR LATINO			0	0.705144	109.876	132.969			0	0.053779	BRAF	BRAF:p.V600E:38	1	0.338461	BRAF	BRAF:p.V600E:38	BRAF	BRAF:p.V600E:38	1	0.728913			0	0.033486			0	0.054226			0	0.016973	-1.19008	9.45412	0.563192	2.00001	0.75
357	2190.61	11.0971	Classic	Intermediate	6.53	T3	N0	M0	Stage III	[Not Available]	N0	NOT HISPANIC OR LATINO			0	0.716291	142.743	123.829			0	0.054629	NRAS,PTCH1	PTCH1:p.T778M:4,NRAS:p.Q61R:85	2	0.343812	CHEK2,NRAS	NRAS:p.Q61R:85,CHEK2:p.Y390*:8	NRAS	NRAS:p.Q61R:85	1	0.740436			0	0.034015	CHEK2	CHEK2:p.Y390*:8	1	0.055083			0	0.017241	1.33412	3.10628	0.864522	2.00034	0.66
358	2822.7	11.4629	Classic	Low	7.55	T1a	N0	M0	Stage I	None	N0	NOT HISPANIC OR LATINO	COL24A1	COL24A1:p.R1368G:3	1	0.713764	132.743	122.225			0	0.054436	BRAF	BRAF:p.V600E:6	1	0.342598	BRAF	BRAF:p.V600E:6	BRAF	BRAF:p.V600E:6	1	0.737823			0	0.033895			0	0.054888			0	0.01718	-0.016623	19.9397	0.191361	4.0009	0.1
359	3404.87	11.7334													0	0.700374	82.0379	81.1571			0	0.053415	GNAS	GNAS:p.Q870H:13	1	0.336171					0	0.723982			0	0.033259			0	0.053859			0	0.016858	2.2297	-22.6754	0.717282	1.93575	0.68
360	3173.76	11.632											PIK3CA	PIK3CA:p.M1043I:40	1	0.715421	109.041	104.068			0	0.054563	BRAF,PIK3CA	PIK3CA:p.M1043I:40,BRAF:p.V600E:46	2	0.343394	BRAF,DNAH9	DNAH9:p.P3181L:36,BRAF:p.V600E:46	BRAF,PIK3CA	PIK3CA:p.M1043I:40,BRAF:p.V600E:46	2	0.739537			0	0.033974			0	0.055016			0	0.01722	-0.664421	15.4386	1	2.00062	0.86
361	3826.51	11.9018													0	0.701463	76.5266	83.907			0	0.053498	HRAS	HRAS:p.Q61R:33	1	0.336694	HRAS	HRAS:p.Q61R:33	HRAS,MUC17	MUC17:p.A1590D:83,HRAS:p.Q61R:33	2	0.725108			0	0.033311			0	0.053942			0	0.016884	1.11577	-1.89726	0.813646	1.98772	0.74
362	3496.87	11.7718	Classic	Intermediate	8.61	T3	N0	M0	Stage III	Minimal (T3)	N0	NOT HISPANIC OR LATINO	CREB3L3	CREB3L3:p.G35S:26	1	0.685247	75.0417	73.7678			0	0.052261	BRAF,NKX2-1	NKX2-1:p.K25N:3,BRAF:p.V600E:18	2	0.328911	BRAF	BRAF:p.V600E:18	BRAF	BRAF:p.V600E:18	1	0.708345			0	0.032541			0	0.052695			0	0.016494	-0.3031	10.5803	0.474528	2.0002	0.71
363	840.54	9.71517													0	0.702899	79.9753	69.7104			0	0.053608			0	0.337383			TCP11L2	TCP11L2:p.V193L:3	1	0.726592			0	0.033379			0	0.054053			0	0.016919	1.65887	-51.68	0.830014	2.19056	0.8
364	1391.72	10.4426											LPAR4	LPAR4:p.I113V:4	1	0.705705	82.2937	79.0874			0	0.053821	NRAS	NRAS:p.Q61R:60	1	0.33873	NRAS	NRAS:p.Q61R:60	NRAS	NRAS:p.Q61R:60	1	0.729492			0	0.033512			0	0.054269			0	0.016986	0.833449	3.84015	0.531999	1.99999	0.7
365	1734.01	10.7599													0	0.70567	78.1237	76.4184			0	0.053819	ERG,NRAS	ERG:p.E129Q:12,NRAS:p.Q61R:56	2	0.338714	NRAS	NRAS:p.Q61R:56	NRAS	NRAS:p.Q61R:56	1	0.729457			0	0.033511			0	0.054266			0	0.016985	1.14157	-7.43027	1	2.00002	0.78
366	3312.4	11.6937	Tall Cell	Intermediate	8.95	T3	N1a	M0	Stage III	Minimal (T3)		NOT HISPANIC OR LATINO	COL6A2,COL6A3,IL7R,TEK	COL6A3:p.Q1309H:26,COL6A2:p.A940T:9,IL7R:p.R291T:11,TEK:p.R50H:50	4	0.713637	94.2288	69.3545			0	0.054426	BRAF	BRAF:p.V600E:23	1	0.342538	BRAF	BRAF:p.V600E:23	BRAF,IL7R	IL7R:p.R291T:11,BRAF:p.V600E:23	2	0.737692			0	0.033889			0	0.054879			0	0.017177	-1.73693	21.2395	1	2.09057	0.99
367	3315.59	11.695	Classic	Intermediate	5.19	T3	N1a	M0	Stage III	Minimal (T3)		NOT HISPANIC OR LATINO	ITGB1	ITGB1:p.E546K:21	1	0.719312	113.239	108.114			0	0.054859			0	0.345261					0	0.743558			0	0.034159			0	0.055315			0	0.017314	-0.718546	18.5204	0.4342	1.99299	0.42
368	3042.61	11.5711	Tall Cell	Intermediate	4.46	T3	N1a	M0	Stage I	Minimal (T3)		NOT HISPANIC OR LATINO			0	0.718679	143.745	87.7782			0	0.054811	BRAF	BRAF:p.V600E:29	1	0.344958	BRAF,OTUD4	OTUD4:p.T909I:4,BRAF:p.V600E:29	BRAF	BRAF:p.V600E:29	1	0.742904			0	0.034129			0	0.055266			0	0.017298	-0.421974	7.71281	0.51204	2.00048	0.42
369	1534.95	10.584	Classic	Intermediate		T3	N0	MX	Stage III	[Not Available]	N0	NOT HISPANIC OR LATINO	JAK1	JAK1:p.V764I:42	1	0.693121	81.7088	74.4359			0	0.052862			0	0.33269			NSD1,NUP210L	NUP210L:p.S1557T:64,NSD1:p.I2394fs:44	2	0.716485			0	0.032915			0	0.053301			0	0.016683	1.94407	-22.2407	0.950681	2.00014	0.73
370	2126.66	11.0544	Classic	Intermediate		T1	N1a	M0	Stage I	[Not Available]		NOT HISPANIC OR LATINO			0	0.717516	115.695	99.7132			0	0.054722	ATM	ATM:p.L2452P:3	1	0.3444			ATM	ATM:p.L2452P:3	1	0.741702			0	0.034073	ATM	ATM:p.L2452P:3	1	0.055177			0	0.01727	1.58829	-18.3648	0.245563	2.00001	0.11
371	2278.7	11.154											LAMA4,TNXB	TNXB:p.G2912C:4,LAMA4:p.A594E:45	2	0.710346	147.933	67.2136			0	0.054176	ATR,BRAF	ATR:p.L1013V:27,BRAF:p.598_599insNIFLHEDLTVKIGDFGLA:35	2	0.340958	BRAF,ITPR2	ITPR2:p.E975V:6,BRAF:p.598_599insNIFLHEDLTVKIGDFGLA:35	BRAF	BRAF:p.598_599insNIFLHEDLTVKIGDFGLA:35	1	0.734291			0	0.033733	ATR	ATR:p.L1013V:27	1	0.054626			0	0.017098	0.707742	-29.2981	0.980066	2	0.8
372	3844.5	11.9086	Classic	Low		T1	N0	M0	Stage I	[Not Available]	N0	NOT HISPANIC OR LATINO			0	0.712891	99.1938	116.099			0	0.05437	BRAF	BRAF:p.V600E:36	1	0.342179	BRAF	BRAF:p.V600E:36	BRAF	BRAF:p.V600E:36	1	0.736921			0	0.033854			0	0.054821			0	0.017159	-0.545957	12.7261			0.73
373	1879.69	10.8763	Classic	Intermediate	6.97	T3	NX	M0	Stage III	Minimal (T3)		[Not Available]			0	0.691778	104.138	109.455			0	0.052759			0	0.332046			KEAP1	KEAP1:p.G477S:12	1	0.715097			0	0.032851			0	0.053198			0	0.016651	0.937066	-29.4464	0.789812	2.0436	0.75
374	2053.16	11.0036	Other	NA		T1b	N0	M0	Stage I	None	N0	NOT HISPANIC OR LATINO			0	0.703828	122.544	129.868			0	0.053678			0	0.337829					0	0.727553			0	0.033423			0	0.054124			0	0.016941	-0.319813	-26.7462	1	1.99601	0.89
375	4567.8	12.1573													0	0.702049	90.6531	127.122			0	0.053543	BRAF	BRAF:p.V600E:20	1	0.336976	BRAF	BRAF:p.V600E:20	BRAF	BRAF:p.V600E:20	1	0.725714			0	0.033339			0	0.053988			0	0.016898	-0.605618	13.0533	0.514121	1.99995	0.45
376	2513.06	11.2952	Classic	Low	3.52	T1b	N0	MX	Stage I	None	N0	NOT HISPANIC OR LATINO			0	0.688704	106.973	114.442			0	0.052525	HRAS	HRAS:p.Q61K:49	1	0.33057	HRAS	HRAS:p.Q61K:49	HRAS	HRAS:p.Q61K:49	1	0.711919			0	0.032705			0	0.052961			0	0.016577	1.84446	-14.7994	0.58349	2.0073	0.6
377	2256.9	11.1401	Classic	Intermediate	4.45	T2	N1a	M0	Stage I	None		NOT HISPANIC OR LATINO			0	0.718921	129.518	136.41			0	0.054829			0	0.345074					0	0.743154			0	0.03414			0	0.055285			0	0.017304	0.833981	-6.45778	0.260042	1.99865	0.37
378	4113.95	12.0063	Tall Cell	Intermediate	5.96	T2	N1b	MX	Stage II	None	N1b	NOT HISPANIC OR LATINO	GHR	GHR:p.R386H:6	1	0.717206	130.018	123.806			0	0.054699	BRAF,BRCA2	BRCA2:p.H2932Y:9,BRAF:p.V600E:33	2	0.344251	BRAF	BRAF:p.V600E:33	BRAF,SETD2	SETD2:p.E1138D:12,BRAF:p.V600E:33	2	0.741382			0	0.034059	BRCA2	BRCA2:p.H2932Y:9	1	0.055153			0	0.017263	-0.576296	20.7381	0.879044	2.00008	0.66
379	1506	10.5565	Follicular	Low	7.51	T1	N0	M0	Stage I	None	N0	NOT HISPANIC OR LATINO	GNGT1,LAMA5	GNGT1:p.E66Q:5,LAMA5:p.F824L:3	2	0.724062	148.158	148.12			0	0.055222			0	0.347542					0	0.748469			0	0.034384			0	0.05568			0	0.017428	1.91361	-24.4566	0.722343	2	0.7
380	973.355	9.92682	Classic	Intermediate	8.75	T3	N0	M0	Stage III	Minimal (T3)	N0	NOT HISPANIC OR LATINO			0	0.720741	134.209	140.94			0	0.054968	KRAS,MEN1,MITF	MITF:p.N190S:41,MEN1:p.L173fs:21,KRAS:p.Q61R:34	3	0.345948			KRAS	KRAS:p.Q61R:34	1	0.745036			0	0.034226			0	0.055425	MEN1	MEN1:p.L173fs:21	1	0.017348	1.12597	-22.8645	1	2.00005	0.79
381	886.214	9.79151	Classic	Low	5.45	T1	N0	M0	Stage I	None	N0	NOT HISPANIC OR LATINO	PIK3R5	PIK3R5:p.K104E:27	1	0.702851	127.371	130.014			0	0.053604			0	0.33736					0	0.726543			0	0.033377			0	0.054049			0	0.016917	1.91657	-61.5249	0.770798	1.98508	0.87
382	2787.23	11.4446	Classic	High	8	T3	N1b	M0	Stage IVA	Moderate/Advanced (T4a)	N1b	NOT HISPANIC OR LATINO	CSF3R	CSF3R:p.G415R:139	1	0.71587	117.721	141.334			0	0.054597	ATR,BRAF	ATR:p.R993_splice:3,BRAF:p.V600E:38	2	0.34361	BRAF,CACNA1E	CACNA1E:p.W1542R:11,BRAF:p.V600E:38	BRAF,ELF3	ELF3:p.S133F:4,BRAF:p.V600E:38	2	0.740001			0	0.033995	ATR,FANCD2	FANCD2:p.M507V:6,ATR:p.R993_splice:3	2	0.05505			0	0.017231	-0.738598	6.38041	0.839664	2.00104	0.89
383	1512.06	10.5623	Classic	Low	6.38	T2	N0	M0	Stage II	None	N0	NOT HISPANIC OR LATINO			0	0.716813	117.298	136.501			0	0.054669	NRAS	NRAS:p.Q61R:102	1	0.344062	NRAS	NRAS:p.Q61R:102	NRAS,ZRANB3	ZRANB3:p.V440A:8,NRAS:p.Q61R:102	2	0.740975			0	0.03404			0	0.055123			0	0.017254	1.89424	-5.67733	0.864522	2.00143	0.81
384	7111.22	12.7959	Tall Cell	Intermediate	7.4	T3	N0	MX	Stage III	Minimal (T3)	N0	NOT HISPANIC OR LATINO			0	0.688546	66.9169	137.012			0	0.052513	BRAF	BRAF:p.V600E:20	1	0.330494	BRAF	BRAF:p.V600E:20	BRAF	BRAF:p.V600E:20	1	0.711756			0	0.032698			0	0.052949			0	0.016573	-3.1626	46.5064	0.494123	2	0.65
385	2658.39	11.3763	Classic	Low	3.49	T1	N0	M0	Stage I	None	N0	NOT HISPANIC OR LATINO			0	0.705684	130.32	124.678			0	0.05382	BRAF,CTNNB1	CTNNB1:p.P744T:6,BRAF:p.V600E:26	2	0.33872	BRAF	BRAF:p.V600E:26	BRAF,CTNNB1	CTNNB1:p.P744T:6,BRAF:p.V600E:26	2	0.729471	CTNNB1	CTNNB1:p.P744T:6	1	0.033511			0	0.054267			0	0.016986	-0.308782	11.6359	0.664315	2.00169	0.48
386	1464.31	10.516	Follicular	High	8.4	T2	N0	M1	Stage IVC	None	N0	NOT HISPANIC OR LATINO			0	0.719884	121.903	130.407			0	0.054903	HRAS	HRAS:p.Q61R:61	1	0.345536	HRAS	HRAS:p.Q61R:61	HRAS	HRAS:p.Q61R:61	1	0.74415			0	0.034186			0	0.055359			0	0.017327	1.08891	-34.3071	0.941396	1.98754	0.94
387	1173.43	10.1965	Classic	Low	5.45	T2	N0	MX	Stage II	None	N0	NOT HISPANIC OR LATINO	PPP2R1A,PTEN	PPP2R1A:p.M291K:4,PTEN:p.L139*:20	2	0.719662	137.699	135.106			0	0.054886	MAP3K1,PTEN	MAP3K1:p.L1354V:3,PTEN:p.L139*:20	2	0.345429			MAP3K1,PPP2R1A,PTEN	PTEN:p.L139*:20,PPP2R1A:p.M291K:4,MAP3K1:p.L1354V:3	3	0.74392	PPP2R1A	PPP2R1A:p.M291K:4	1	0.034175	FANCF	FANCF:p.V273G:5	1	0.055342	PTEN	PTEN:p.L139*:20	1	0.017322	2.07221	-33.9671			0.93
388	2787.59	11.4448	Classic	Low	6.1	T2	N0	M0	Stage II	None	N0	NOT HISPANIC OR LATINO			0	0.721079	133.619	132.856			0	0.054994			0	0.34611					0	0.745385	AXIN1	AXIN1:p.A330V:14	1	0.034242			0	0.055451			0	0.017356	0.574091	-17.4594			0.64
[truncated: 38 more columns]
